# Supplementary material for: Large‐scale image‐based profiling of single‐cell phenotypes in arrayed CRISPR‐Cas9 gene perturbation screens
Source: Mol Syst Biol. 2018 Jan 23;14(1):e8064. doi: 10.15252/msb.20178064 (PMC5787707; doi:10.15252/msb.20178064)
Supplement: Supplementary file 2 — Table EV1 [file MSB-14-e8064-s002.xlsx]

## Sheet: Table EV1
Gene	GeneId	gRNA sequence	Effect Size	guide functional
ADIPOR1	ENSG00000159346	GGTTTGCCACTCCTAAGCAC	0.51	TRUE
ADIPOR1	ENSG00000159346	GGACCCCTGCTAGAAGAGAA	0.4	TRUE
ADIPOR1	ENSG00000159346	GCTAGAAGAGAAGGGCAAAC	0.34	TRUE
AP2B1	ENSG00000006125	TTAGGAGCCACATATCCACC	0.5	TRUE
AP2B1	ENSG00000006125	GAGTTGGCATGGGATAGCCG	0.52	TRUE
AP2B1	ENSG00000006125	GAGCCTCCCGATCATCTTTA	0.34	TRUE
APEX1	ENSG00000100823	GATGAGCTCAGGACAGGTAA	0.39	TRUE
APEX1	ENSG00000100823	AGAGGCCAAGAAGAGTAAGA	0.43	TRUE
APEX1	ENSG00000100823	TCGGACAAGGAAGGGTACAG	0.53	TRUE
CAV1	ENSG00000105974	TCCAAACTAATCCATCACCG	0.06	FALSE
CAV1	ENSG00000105974	TATCTCAGCCAATAAAGCGA	0.09	FALSE
CAV1	ENSG00000105974	GCAAGTGCTTTACTGAGCAG	0.13	FALSE
CSNK2A1	ENSG00000101266	GGTTCATCTAGCATGCCAGG	0.08	FALSE
CSNK2A1	ENSG00000101266	CATGCTGTGACAATAATCCA	0.48	TRUE
CSNK2A1	ENSG00000101266	CTGGTTCGAAAATTAGGCCG	0.28	FALSE
CSNK2B	ENSG00000206406	GGGGCAGTAGAGCTTCACCA	0.33	TRUE
CSNK2B	ENSG00000206406	CTAGAGCTTGTCGATAGTGA	0.4	TRUE
CSNK2B	ENSG00000206406	GCTTCACCATGGCTTCACCT	0.43	TRUE
DYRK3	ENSG00000143479	GTAGTCACAGAGCAGTAGCG	0.15	FALSE
DYRK3	ENSG00000143479	GGACAGACTTGCTAATCCAA	0.15	FALSE
DYRK3	ENSG00000143479	TGTATCTCAGGAAAAGCCCA	0.07	FALSE
FYN	ENSG00000010810	CATCAAGTGGACGGCCCCCG	0.38	TRUE
FYN	ENSG00000010810	CCACATGTCTTCTACAACAG	0.17	FALSE
FYN	ENSG00000010810	GCAGGATGCTGATCTAAACG	0.18	FALSE
GABARAP	ENSG00000170296	GAAGGGACTGAAATTGTGGG	0.12	FALSE
GABARAP	ENSG00000170296	GGAATCTTGGAAGAGCGTGA	0.16	FALSE
GABARAP	ENSG00000170296	TTCCCTTTCTGACTGCCCAA	0.09	FALSE
GSK3B	ENSG00000082701	TCTGCGGTTTAATATCCCGA	0.52	TRUE
GSK3B	ENSG00000082701	GCTTGAATCCGAGCATGAGG	0.11	FALSE
GSK3B	ENSG00000082701	AGTGACACTCAAGTAACTGG	0.13	FALSE
HDAC1	ENSG00000116478	TGGTGCTTAGAGATACCTGA	0.2	FALSE
HDAC1	ENSG00000116478	GCACCATGCAAAGAAGTCCG	0.48	TRUE
HDAC1	ENSG00000116478	GGAAGAGGCCTTCTACACCA	0.55	TRUE
HIF1A	ENSG00000100644	AAGTGTACCCTAACTAGCCG	0.53	TRUE
HIF1A	ENSG00000100644	GGTTTCTTATACCCACACTG	0.67	TRUE
HIF1A	ENSG00000100644	GATGGTAAGCCTCATCACAG	0.5	TRUE
HPRT1	ENSG00000165704	TTATGCTGAGGATTTGGAAA	0.35	TRUE
HPRT1	ENSG00000165704	GTAGCCCTCTGTGTGCTCAA	0.61	TRUE
HPRT1	ENSG00000165704	GGGGACATAAAAGTAATTGG	0.37	TRUE
LAMP1	ENSG00000185896	TCTCTTTTCCACAGGAGCTG	0.31	TRUE
LAMP1	ENSG00000185896	GCAGCTCCAGAGTCACCAGG	0.6	TRUE
LAMP1	ENSG00000185896	AAGCCCAGAGAAAGGAACAG	0.11	FALSE
VPS35	ENSG00000069329	GATTTGGTAGAAATGTGCCG	0.45	TRUE
VPS35	ENSG00000069329	AGATGGACCTGGAATCCCAG	0.45	TRUE
VPS35	ENSG00000069329	CTTTATATCGAAAAGCCAGC	0.31	TRUE
MAP2K2	ENSG00000126934	GCTGGTTGTGTAAAACCCTG	0.29	FALSE
MAP2K2	ENSG00000126934	GTACATCGTGGGCTTCTACG	0.61	TRUE
MAP2K2	ENSG00000126934	TCTCCCCTCTAGAGTTCACG	0.49	TRUE
MCM6	ENSG00000076003	TGTTGCGCCAACCAACCCAA	0.65	TRUE
MCM6	ENSG00000076003	GTTCACCCAGAGCTTGTGAG	0.57	TRUE
MCM6	ENSG00000076003	GGCAATGATGAAGTAAAACG	0.63	TRUE
MKI67	ENSG00000148773	GGTTACTATCAAAAGGAGCG	0.06	FALSE
MKI67	ENSG00000148773	GTCAGGTTCAGAAATCCATG	0.52	TRUE
MKI67	ENSG00000148773	TTTGTGCCTTCACTTCCACA	0.42	TRUE
MYO1E	ENSG00000157483	GCTGGAGTTGTTGTTCCGGA	0.51	TRUE
MYO1E	ENSG00000157483	CAAAGAAGTTGGCAACTACG	0.66	TRUE
MYO1E	ENSG00000157483	GCTCTACGTTGAGGGTCACG	0.52	TRUE
NOTCH2	ENSG00000134250	CCGACTGCAGAGATTCACCA	0.62	TRUE
NOTCH2	ENSG00000134250	GGACATTTGACCATGCCCCG	0.15	FALSE
NOTCH2	ENSG00000134250	GTGTCAATGGAGGCACCTGT	0.45	TRUE
PAK2	ENSG00000180370	GATTGCTGCTGTATGCAGAG	0.5	TRUE
PAK2	ENSG00000180370	GCAGAGCAAACGCAGTACCA	0.54	TRUE
PAK2	ENSG00000180370	TCAACATGTGAATCACCAAC	0.56	TRUE
PFKM	ENSG00000152556	CCATCACTACCACTGCCCAG	0.64	TRUE
PFKM	ENSG00000152556	CCTTTGTCGCCGACTCAGCG	0.54	TRUE
PFKM	ENSG00000152556	TGATGTTGAGACGAGAACCA	0.51	TRUE
RAB8A	ENSG00000167461	TGTAATCTCAGCTATTCGGG	0.44	TRUE
RAB8A	ENSG00000167461	GGTGCTTTCTAGAGAAGGAA	0.21	FALSE
RAB8A	ENSG00000167461	ACGGTTTCGGACGATCACAA	0.37	TRUE
TAZ	ENSG00000102125	AGATATGCACCCAGTCCCCA	0.31	TRUE
TAZ	ENSG00000102125	CATTCATTCCTGCAGCACAG	0.32	TRUE
TAZ	ENSG00000102125	AGGCTCACCGACATGCCACA	0.32	TRUE
TFRC	ENSG00000072274	TTTGAGATCCAGCCTCACGA	0.48	TRUE
TFRC	ENSG00000072274	AATATAAGCGACGTGCTGCA	0.54	TRUE
TFRC	ENSG00000072274	GCAAAGATAATGCTTCTGCT	0.35	TRUE
TGFBR1	ENSG00000106799	GGAATCATCGAGAACTTCAG	0.54	TRUE
TGFBR1	ENSG00000106799	AGAACGTTCGTGGTTCCGTG	0.55	TRUE
TGFBR1	ENSG00000106799	GCTGGGGTGAGGCAGCGGCG	0.2	FALSE

## Sheet: description
Table EV1: efficacy of CRISPR-Cas9 targeting plasmids assayed by smFISH
