# Supplementary material for: Large‐scale image‐based profiling of single‐cell phenotypes in arrayed CRISPR‐Cas9 gene perturbation screens
Source: Mol Syst Biol. 2018 Jan 23;14(1):e8064. doi: 10.15252/msb.20178064 (PMC5787707; doi:10.15252/msb.20178064)
Supplement: Supplementary file 3 — Table EV2 [file MSB-14-e8064-s003.xlsx]

## Sheet: Table EV2
50 principal components of the features:
1	Intensity_SubsBlue_Nuclei_1_IntegratedIntensity
2	Intensity_SubsBlue_Nuclei_2_MeanIntensity
3	Intensity_SubsBlue_Nuclei_3_StdIntensity
4	Intensity_SubsFarRed_Cells_1_IntegratedIntensity
5	Intensity_SubsFarRed_Cells_2_MeanIntensity
6	Texture_2_CorrBlue_Nuclei_1_AngularSecondMoment
7	Texture_2_CorrBlue_Nuclei_2_Contrast
8	Texture_2_CorrBlue_Nuclei_3_Correlation
9	Texture_2_CorrBlue_Nuclei_4_Variance
10	Texture_2_CorrBlue_Nuclei_5_InverseDifferenceMoment
11	Texture_2_CorrBlue_Nuclei_6_SumAverage
12	Texture_2_CorrBlue_Nuclei_7_SumVariance
13	Texture_2_CorrBlue_Nuclei_8_SumEntropy
14	Texture_2_CorrBlue_Nuclei_9_Entropy
15	Texture_2_CorrBlue_Nuclei_10_DifferenceVariance
16	Texture_2_CorrBlue_Nuclei_11_DifferenceEntropy
17	Intensity_SubsFarRed_Nuclei_1_IntegratedIntensity
18	Intensity_SubsFarRed_Nuclei_2_MeanIntensity
19	Intensity_SubsFarRed_Nuclei_3_StdIntensity
20	Intensity_SubsFarRed_Cytoplasm_1_IntegratedIntensity
21	Intensity_SubsFarRed_Cytoplasm_2_MeanIntensity
22	Intensity_SubsFarRed_Cytoplasm_3_StdIntensity
23	Intensity_SubsFarRed_Cells_3_StdIntensity
24	Texture_3_CorrFarRed_Nuclei_1_AngularSecondMoment
25	Texture_3_CorrFarRed_Nuclei_2_Contrast
26	Texture_3_CorrFarRed_Nuclei_3_Correlation
27	Texture_3_CorrFarRed_Nuclei_4_Variance
28	Texture_3_CorrFarRed_Nuclei_5_InverseDifferenceMoment
29	Texture_3_CorrFarRed_Nuclei_6_SumAverage
30	Texture_3_CorrFarRed_Nuclei_7_SumVariance
31	Texture_3_CorrFarRed_Nuclei_8_SumEntropy
32	Texture_3_CorrFarRed_Nuclei_9_Entropy
33	Texture_3_CorrFarRed_Nuclei_10_DifferenceVariance
34	Texture_3_CorrFarRed_Nuclei_11_DifferenceEntropy
35	Texture_3_CorrFarRed_Cytoplasm_1_AngularSecondMoment
36	Texture_3_CorrFarRed_Cytoplasm_2_Contrast
37	Texture_3_CorrFarRed_Cytoplasm_3_Correlation
38	Texture_3_CorrFarRed_Cytoplasm_4_Variance
39	Texture_3_CorrFarRed_Cytoplasm_5_InverseDifferenceMoment
40	Texture_3_CorrFarRed_Cytoplasm_6_SumAverage
41	Texture_3_CorrFarRed_Cytoplasm_7_SumVariance
42	Texture_3_CorrFarRed_Cytoplasm_8_SumEntropy
43	Texture_3_CorrFarRed_Cytoplasm_9_Entropy
44	Texture_3_CorrFarRed_Cytoplasm_10_DifferenceVariance
45	Texture_3_CorrFarRed_Cytoplasm_11_DifferenceEntropy
46	Texture_3_CorrFarRed_Cells_1_AngularSecondMoment
47	Texture_3_CorrFarRed_Cells_2_Contrast
48	Texture_3_CorrFarRed_Cells_3_Correlation
49	Texture_3_CorrFarRed_Cells_4_Variance
50	Texture_3_CorrFarRed_Cells_5_InverseDifferenceMoment
51	Texture_3_CorrFarRed_Cells_6_SumAverage
52	Texture_3_CorrFarRed_Cells_7_SumVariance
53	Texture_3_CorrFarRed_Cells_8_SumEntropy
54	Texture_3_CorrFarRed_Cells_9_Entropy
55	Texture_3_CorrFarRed_Cells_10_DifferenceVariance
56	Texture_3_CorrFarRed_Cells_11_DifferenceEntropy
57	AreaShape_Nuclei_1_Area
58	AreaShape_Nuclei_2_Eccentricity
59	AreaShape_Nuclei_4_Extent
60	AreaShape_Nuclei_6_Perimeter
61	AreaShape_Nuclei_7_FormFactor
62	AreaShape_Nuclei_11_Zernike_0_0
63	AreaShape_Nuclei_12_Zernike_1_1
64	AreaShape_Nuclei_13_Zernike_2_0
65	AreaShape_Nuclei_14_Zernike_2_2
66	AreaShape_Nuclei_15_Zernike_3_1
67	AreaShape_Nuclei_16_Zernike_3_3
68	AreaShape_Nuclei_17_Zernike_4_0
69	AreaShape_Nuclei_18_Zernike_4_2
70	AreaShape_Nuclei_19_Zernike_4_4
71	AreaShape_Nuclei_20_Zernike_5_1
72	AreaShape_Cells_1_Area
73	AreaShape_Cells_2_Eccentricity
74	AreaShape_Cells_4_Extent
75	AreaShape_Cells_6_Perimeter
76	AreaShape_Cells_7_FormFactor
77	AreaShape_Cells_11_Zernike_0_0
78	AreaShape_Cells_12_Zernike_1_1
79	AreaShape_Cells_13_Zernike_2_0
80	AreaShape_Cells_14_Zernike_2_2
81	AreaShape_Cells_15_Zernike_3_1
82	AreaShape_Cells_16_Zernike_3_3
83	AreaShape_Cells_17_Zernike_4_0
84	AreaShape_Cells_18_Zernike_4_2
85	AreaShape_Cells_19_Zernike_4_4
86	AreaShape_Cells_20_Zernike_5_1

## Sheet: description
Table EV2: features used for phenotypic profiling of cell shape and total protein staining
