# Supplementary material for: Large‐scale image‐based profiling of single‐cell phenotypes in arrayed CRISPR‐Cas9 gene perturbation screens
Source: Mol Syst Biol. 2018 Jan 23;14(1):e8064. doi: 10.15252/msb.20178064 (PMC5787707; doi:10.15252/msb.20178064)
Supplement: Supplementary file 4 — Table EV3 [file MSB-14-e8064-s004.xlsx]

## Sheet: Table EV3
30 principal components of the features:
1	Intensity_SubsGreen_Cytoplasm_2_MeanIntensity
2	Intensity_SubsGreen_Cytoplasm_3_StdIntensity
3	Intensity_SubsGreen_ShrunkenNuclei_2_MeanIntensity
4	Intensity_SubsGreen_ShrunkenNuclei_3_StdIntensity
5	Intensity_SubsGreen_NuclearPeriphery_2_MeanIntensity
6	Intensity_SubsGreen_NuclearPeriphery_3_StdIntensity
7	Texture_2_SubsGreen_Cytoplasm_1_AngularSecondMoment
8	Texture_2_SubsGreen_Cytoplasm_2_Contrast
9	Texture_2_SubsGreen_Cytoplasm_3_Correlation
10	Texture_2_SubsGreen_Cytoplasm_4_Variance
11	Texture_2_SubsGreen_Cytoplasm_5_InverseDifferenceMoment
12	Texture_2_SubsGreen_Cytoplasm_6_SumAverage
13	Texture_2_SubsGreen_Cytoplasm_7_SumVariance
14	Texture_2_SubsGreen_Cytoplasm_8_SumEntropy
15	Texture_2_SubsGreen_Cytoplasm_9_Entropy
16	Texture_2_SubsGreen_Cytoplasm_10_DifferenceVariance
17	Texture_2_SubsGreen_Cytoplasm_11_DifferenceEntropy
18	Texture_2_SubsGreen_Cytoplasm_12_InfoMeas1
19	Texture_2_SubsGreen_Cytoplasm_14_GaborX
20	Texture_2_SubsGreen_Cytoplasm_15_GaborY
21	Texture_3_SubsGreen_Cytoplasm_1_AngularSecondMoment
22	Texture_3_SubsGreen_Cytoplasm_2_Contrast
23	Texture_3_SubsGreen_Cytoplasm_3_Correlation
24	Texture_3_SubsGreen_Cytoplasm_4_Variance
25	Texture_3_SubsGreen_Cytoplasm_5_InverseDifferenceMoment
26	Texture_3_SubsGreen_Cytoplasm_6_SumAverage
27	Texture_3_SubsGreen_Cytoplasm_7_SumVariance
28	Texture_3_SubsGreen_Cytoplasm_8_SumEntropy
29	Texture_3_SubsGreen_Cytoplasm_9_Entropy
30	Texture_3_SubsGreen_Cytoplasm_10_DifferenceVariance
31	Texture_3_SubsGreen_Cytoplasm_11_DifferenceEntropy
32	Texture_3_SubsGreen_Cytoplasm_12_InfoMeas1
33	Texture_3_SubsGreen_Cytoplasm_14_GaborX
34	Texture_3_SubsGreen_Cytoplasm_15_GaborY
35	Texture_5_SubsGreen_Cytoplasm_1_AngularSecondMoment
36	Texture_5_SubsGreen_Cytoplasm_2_Contrast
37	Texture_5_SubsGreen_Cytoplasm_3_Correlation
38	Texture_5_SubsGreen_Cytoplasm_4_Variance
39	Texture_5_SubsGreen_Cytoplasm_5_InverseDifferenceMoment
40	Texture_5_SubsGreen_Cytoplasm_6_SumAverage
41	Texture_5_SubsGreen_Cytoplasm_7_SumVariance
42	Texture_5_SubsGreen_Cytoplasm_8_SumEntropy
43	Texture_5_SubsGreen_Cytoplasm_9_Entropy
44	Texture_5_SubsGreen_Cytoplasm_10_DifferenceVariance
45	Texture_5_SubsGreen_Cytoplasm_11_DifferenceEntropy
46	Texture_5_SubsGreen_Cytoplasm_12_InfoMeas1
47	Texture_5_SubsGreen_Cytoplasm_14_GaborX
48	Texture_5_SubsGreen_Cytoplasm_15_GaborY
49	Texture_2_SubsGreen_Cells_1_AngularSecondMoment
50	Texture_2_SubsGreen_Cells_2_Contrast
51	Texture_2_SubsGreen_Cells_3_Correlation
52	Texture_2_SubsGreen_Cells_4_Variance
53	Texture_2_SubsGreen_Cells_5_InverseDifferenceMoment
54	Texture_2_SubsGreen_Cells_6_SumAverage
55	Texture_2_SubsGreen_Cells_7_SumVariance
56	Texture_2_SubsGreen_Cells_8_SumEntropy
57	Texture_2_SubsGreen_Cells_9_Entropy
58	Texture_2_SubsGreen_Cells_10_DifferenceVariance
59	Texture_2_SubsGreen_Cells_11_DifferenceEntropy
60	Texture_2_SubsGreen_Cells_12_InfoMeas1
61	Texture_2_SubsGreen_Cells_14_GaborX
62	Texture_2_SubsGreen_Cells_15_GaborY
63	Texture_3_SubsGreen_Cells_1_AngularSecondMoment
64	Texture_3_SubsGreen_Cells_2_Contrast
65	Texture_3_SubsGreen_Cells_3_Correlation
66	Texture_3_SubsGreen_Cells_4_Variance
67	Texture_3_SubsGreen_Cells_5_InverseDifferenceMoment
68	Texture_3_SubsGreen_Cells_6_SumAverage
69	Texture_3_SubsGreen_Cells_7_SumVariance
70	Texture_3_SubsGreen_Cells_8_SumEntropy
71	Texture_3_SubsGreen_Cells_9_Entropy
72	Texture_3_SubsGreen_Cells_10_DifferenceVariance
73	Texture_3_SubsGreen_Cells_11_DifferenceEntropy
74	Texture_3_SubsGreen_Cells_12_InfoMeas1
75	Texture_3_SubsGreen_Cells_14_GaborX
76	Texture_3_SubsGreen_Cells_15_GaborY
77	Texture_5_SubsGreen_Cells_1_AngularSecondMoment
78	Texture_5_SubsGreen_Cells_2_Contrast
79	Texture_5_SubsGreen_Cells_3_Correlation
80	Texture_5_SubsGreen_Cells_4_Variance
81	Texture_5_SubsGreen_Cells_5_InverseDifferenceMoment
82	Texture_5_SubsGreen_Cells_6_SumAverage
83	Texture_5_SubsGreen_Cells_7_SumVariance
84	Texture_5_SubsGreen_Cells_8_SumEntropy
85	Texture_5_SubsGreen_Cells_9_Entropy
86	Texture_5_SubsGreen_Cells_10_DifferenceVariance
87	Texture_5_SubsGreen_Cells_11_DifferenceEntropy
88	Texture_5_SubsGreen_Cells_12_InfoMeas1
89	Texture_5_SubsGreen_Cells_14_GaborX
90	Texture_5_SubsGreen_Cells_15_GaborY
91	Texture_2_SubsGreen_NuclearPeriphery_1_AngularSecondMoment
92	Texture_2_SubsGreen_NuclearPeriphery_2_Contrast
93	Texture_2_SubsGreen_NuclearPeriphery_3_Correlation
94	Texture_2_SubsGreen_NuclearPeriphery_4_Variance
95	Texture_2_SubsGreen_NuclearPeriphery_5_InverseDifferenceMoment
96	Texture_2_SubsGreen_NuclearPeriphery_6_SumAverage
97	Texture_2_SubsGreen_NuclearPeriphery_7_SumVariance
98	Texture_2_SubsGreen_NuclearPeriphery_8_SumEntropy
99	Texture_2_SubsGreen_NuclearPeriphery_9_Entropy
100	Texture_2_SubsGreen_NuclearPeriphery_10_DifferenceVariance
101	Texture_2_SubsGreen_NuclearPeriphery_11_DifferenceEntropy
102	Texture_2_SubsGreen_NuclearPeriphery_12_InfoMeas1
103	Texture_2_SubsGreen_NuclearPeriphery_14_GaborX
104	Texture_2_SubsGreen_NuclearPeriphery_15_GaborY
105	Texture_5_SubsGreen_NuclearPeriphery_1_AngularSecondMoment
106	Texture_5_SubsGreen_NuclearPeriphery_2_Contrast
107	Texture_5_SubsGreen_NuclearPeriphery_3_Correlation
108	Texture_5_SubsGreen_NuclearPeriphery_4_Variance
109	Texture_5_SubsGreen_NuclearPeriphery_5_InverseDifferenceMoment
110	Texture_5_SubsGreen_NuclearPeriphery_6_SumAverage
111	Texture_5_SubsGreen_NuclearPeriphery_7_SumVariance
112	Texture_5_SubsGreen_NuclearPeriphery_8_SumEntropy
113	Texture_5_SubsGreen_NuclearPeriphery_9_Entropy
114	Texture_5_SubsGreen_NuclearPeriphery_10_DifferenceVariance
115	Texture_5_SubsGreen_NuclearPeriphery_11_DifferenceEntropy
116	Texture_5_SubsGreen_NuclearPeriphery_12_InfoMeas1
117	Texture_5_SubsGreen_NuclearPeriphery_14_GaborX
118	Texture_5_SubsGreen_NuclearPeriphery_15_GaborY

## Sheet: description
Table EV3: features used for phenotypic profiling of the mAb414 staining patern
