# Supplementary material for: Large‐scale image‐based profiling of single‐cell phenotypes in arrayed CRISPR‐Cas9 gene perturbation screens
Source: Mol Syst Biol. 2018 Jan 23;14(1):e8064. doi: 10.15252/msb.20178064 (PMC5787707; doi:10.15252/msb.20178064)
Supplement: Supplementary file 5 — Table EV4 [file MSB-14-e8064-s005.xlsx]

## Sheet: Table EV4
constructID	EnsemblGeneID	AssociatedGeneName	misclassification error	classification score	featureSet
ENSG00000130725_1	ENSG00000130725	UBE2M	0.351693	0.148307	morphology
ENSG00000100902_1	ENSG00000100902	PSMA6	0.310545	0.189455	morphology
ENSG00000076201_3	ENSG00000076201	PTPN23	0.345515	0.154485	morphology
ENSG00000101255_2	ENSG00000101255	TRIB3	0.344812	0.155188	morphology
ENSG00000114738_2	ENSG00000114738	MAPKAPK3	0.33904	0.16096	morphology
ENSG00000143398_3	ENSG00000143398	PIP5K1A	0.34702	0.15298	morphology
ENSG00000084112_2	ENSG00000084112	SSH1	0.346683	0.153317	morphology
ENSG00000111880_1	ENSG00000111880	RNGTT	0.351267	0.148733	morphology
ENSG00000152503_2	ENSG00000152503	TRIM36	0.345644	0.154356	morphology
ENSG00000152620_3	ENSG00000152620	NADK2	0.344792	0.155208	morphology
ENSG00000126067_2	ENSG00000126067	PSMB2	0.333515	0.166485	morphology
ENSG00000173692_1	ENSG00000173692	PSMD1	0.308812	0.191188	morphology
ENSG00000127564_1	ENSG00000127564	PKMYT1	0.345158	0.154842	morphology
ENSG00000174780_3	ENSG00000174780	SRP72	0.351178	0.148822	morphology
ENSG00000163636_2	ENSG00000163636	PSMD6	0.317693	0.182307	morphology
ENSG00000041357_3	ENSG00000041357	PSMA4	0.323485	0.176515	morphology
ENSG00000259316_1	ENSG00000259316	PCLAF	0.349911	0.150089	morphology
ENSG00000164896_3	ENSG00000164896	FASTK	0.350812	0.149188	morphology
ENSG00000106588_2	ENSG00000106588	PSMA2	0.349099	0.150901	morphology
ENSG00000143473_1	ENSG00000143473	KCNH1	0.345525	0.154475	morphology
ENSG00000100023_1	ENSG00000100023	PPIL2	0.346376	0.153624	morphology
ENSG00000163162_1	ENSG00000163162	RNF149	0.341713	0.158287	morphology
ENSG00000136930_3	ENSG00000136930	PSMB7	0.335099	0.164901	morphology
ENSG00000077044_1	ENSG00000077044	DGKD	0.326564	0.173436	morphology
ENSG00000101182_2	ENSG00000101182	PSMA7	0.342782	0.157218	morphology
ENSG00000099341_1	ENSG00000099341	PSMD8	0.325881	0.174119	morphology
ENSG00000135924_3	ENSG00000135924	DNAJB2	0.34297	0.15703	morphology
ENSG00000042429_3	ENSG00000042429	MED17	0.332228	0.167772	morphology
ENSG00000160714_2	ENSG00000160714	UBE2Q1	0.350317	0.149683	morphology
ENSG00000133030_3	ENSG00000133030	MPRIP	0.333683	0.166317	morphology
ENSG00000105053_3	ENSG00000105053	VRK3	0.343059	0.156941	morphology
ENSG00000115561_2	ENSG00000115561	CHMP3	0.35101	0.14899	morphology
ENSG00000129084_2	ENSG00000129084	PSMA1	0.33203	0.16797	morphology
ENSG00000034152_1	ENSG00000034152	MAP2K3	0.333931	0.166069	morphology
ENSG00000100764_2	ENSG00000100764	PSMC1	0.308495	0.191505	morphology
ENSG00000142784_2	ENSG00000142784	WDTC1	0.326426	0.173574	morphology
ENSG00000173039_1	ENSG00000173039	RELA	0.351584	0.148416	morphology
ENSG00000266173_3	ENSG00000266173	STRADA	0.34997	0.15003	morphology
ENSG00000044574_1	ENSG00000044574	HSPA5	0.314683	0.185317	morphology
ENSG00000006712_3	ENSG00000006712	PAF1	0.326129	0.173871	morphology
ENSG00000142507_2	ENSG00000142507	PSMB6	0.337653	0.162347	morphology
ENSG00000265491_2	ENSG00000265491	RNF115	0.339663	0.160337	morphology
ENSG00000084774_3	ENSG00000084774	CAD	0.310535	0.189465	morphology
ENSG00000060069_1	ENSG00000060069	CTDP1	0.330733	0.169267	morphology
ENSG00000108671_1	ENSG00000108671	PSMD11	0.270396	0.229604	morphology
ENSG00000197170_1	ENSG00000197170	PSMD12	0.335	0.165	morphology
ENSG00000145495_2	ENSG00000145495	MARCH6	0.346198	0.153802	morphology
ENSG00000138592_3	ENSG00000138592	USP8	0.349119	0.150881	morphology
ENSG00000231274_1	ENSG00000231274	SBK3	0.336366	0.163634	morphology

## Sheet: description
Table EV4: top scoring perturbations identified in the profiling of cell morphology features
