# Supplementary material for: Large‐scale image‐based profiling of single‐cell phenotypes in arrayed CRISPR‐Cas9 gene perturbation screens
Source: Mol Syst Biol. 2018 Jan 23;14(1):e8064. doi: 10.15252/msb.20178064 (PMC5787707; doi:10.15252/msb.20178064)
Supplement: Supplementary file 6 — Table EV5 [file MSB-14-e8064-s006.xlsx]

## Sheet: Table EV5
construct ID	EnsemblGeneID	AssociatedGeneName	misclassification error	classification score	featureSet
ENSG00000213024_3	ENSG00000213024	NUP62	0.262614	0.237386	mAb414
ENSG00000110713_1	ENSG00000110713	NUP98	0.291723	0.208277	mAb414
ENSG00000113569_3	ENSG00000113569	NUP155	0.308931	0.191069	mAb414
ENSG00000030066_3	ENSG00000030066	NUP160	0.315822	0.184178	mAb414
ENSG00000120253_3	ENSG00000120253	NUP43	0.316772	0.183228	mAb414
ENSG00000124789_2	ENSG00000124789	NUP153	0.322515	0.177485	mAb414
ENSG00000085415_2	ENSG00000085415	SEH1L	0.323901	0.176099	mAb414
ENSG00000042429_3	ENSG00000042429	MED17	0.326307	0.173693	mAb414
ENSG00000069248_3	ENSG00000069248	NUP133	0.329406	0.170594	mAb414
ENSG00000143473_1	ENSG00000143473	KCNH1	0.330812	0.169188	mAb414
ENSG00000126067_2	ENSG00000126067	PSMB2	0.33101	0.16899	mAb414
ENSG00000259316_1	ENSG00000259316	PCLAF	0.332208	0.167792	mAb414
ENSG00000044574_1	ENSG00000044574	HSPA5	0.340406	0.159594	mAb414
ENSG00000165731_2	ENSG00000165731	RET	0.341059	0.158941	mAb414
ENSG00000160145_1	ENSG00000160145	KALRN	0.342406	0.157594	mAb414
ENSG00000173692_1	ENSG00000173692	PSMD1	0.345228	0.154772	mAb414
ENSG00000060237_2	ENSG00000060237	WNK1	0.347198	0.152802	mAb414
ENSG00000130717_1	ENSG00000130717	UCK1	0.349792	0.150208	mAb414
ENSG00000196182_1	ENSG00000196182	STK40	0.349901	0.150099	mAb414
ENSG00000213024_2	ENSG00000213024	NUP62	0.354257	0.145743	mAb414
ENSG00000175470_1	ENSG00000175470	PPP2R2D	0.354426	0.145574	mAb414
ENSG00000175390_3	ENSG00000175390	EIF3F	0.35498	0.14502	mAb414
ENSG00000172830_1	ENSG00000172830	SSH3	0.35601	0.14399	mAb414
ENSG00000086061_2	ENSG00000086061	DNAJA1	0.356178	0.143822	mAb414
ENSG00000106588_2	ENSG00000106588	PSMA2	0.356535	0.143465	mAb414
ENSG00000167641_3	ENSG00000167641	PPP1R14A	0.358079	0.141921	mAb414
ENSG00000086015_2	ENSG00000086015	MAST2	0.358584	0.141416	mAb414
ENSG00000223572_3	ENSG00000223572	CKMT1A	0.361287	0.138713	mAb414
ENSG00000076201_3	ENSG00000076201	PTPN23	0.361911	0.138089	mAb414
ENSG00000180537_1	ENSG00000180537	RNF182	0.362762	0.137238	mAb414
ENSG00000100902_1	ENSG00000100902	PSMA6	0.36297	0.13703	mAb414
ENSG00000126261_3	ENSG00000126261	UBA2	0.363337	0.136663	mAb414
ENSG00000086758_3	ENSG00000086758	HUWE1	0.363703	0.136297	mAb414

## Sheet: description
Table EV5: top scoring perturbations identified in the profiling of the mAb414 staining features
