# Supplementary material for: Large‐scale image‐based profiling of single‐cell phenotypes in arrayed CRISPR‐Cas9 gene perturbation screens
Source: Mol Syst Biol. 2018 Jan 23;14(1):e8064. doi: 10.15252/msb.20178064 (PMC5787707; doi:10.15252/msb.20178064)
Supplement: Supplementary file 7 — Table EV6 [file MSB-14-e8064-s007.xlsx]

## Sheet: Table EV6
targeted gene	constructID	gRNA sequence
nontargeting control	control_1	GATGGCGCGCAGTTGAGTCA
nontargeting control	control_2	TCTGACGATTAATGCTTCTA
HSPA5	HSPA5_1	ACTGATTCCAAGGAACACAG
HSPA5	HSPA5_2	CGAGTGACAGCTGAAGACAA
HSPA5	HSPA5_3	CGTTGGCGATGATCTCCACG
NUP43	NUP43_1	GCGGTCTGTAAACTTCCCGG
NUP43	NUP43_2	TGGGATGTCTATCAACACAG
NUP62	NUP62_1	TCTCCACCTCTGGCACTGGA
NUP62	NUP62_2	GTTTCAACATTGGCTCAGCA
NUP62	NUP62_3	CTCTGCTCCTTGACCAACTC
NUP98	NUP98_1	AAGAGAGGAGAGTCTCCAAA
NUP98	NUP98_2	GGATTTGGAACAAATCCAGG
NUP98	NUP98_3	TGACATGGTAGATATCACCC
NUP107	NUP107_1	CCTGCATTCTTGGAACAGGA
NUP107	NUP107_2	CTCTGCATACCTTAAAACAA
NUP107	NUP107_3	ATCATCCCCTGTAATCCGGG
NUP133	NUP133_1	TGGTGAAGATACCTACACAG
NUP133	NUP133_2	GTGGTTCTTGAGAACAATGG
NUP160	NUP160_1	GTATTTTACGGCGCCAGCCA
NUP160	NUP160_2	ACAGAGTCAGAAGTTTGCGG
NUP153	NUP153_1	GCTGGACTGTCCAAACACAA
NUP155	NUP155_1	GAAGATGCTGAGAATCCAGG
NUP155	NUP155_2	AGGGTATATTGTGTGCAGAG
SEHL1	SEHL1_1	GCTACTGTCATCACTTCCTA
SEHL1	SEHL1_2	GAATCAAATGATAAACTGCG

## Sheet: description
Table EV6: gRNA sequences to target HSPA5 and selected subunits of the NPC
