# Supplementary material for: Large‐scale image‐based profiling of single‐cell phenotypes in arrayed CRISPR‐Cas9 gene perturbation screens
Source: Mol Syst Biol. 2018 Jan 23;14(1):e8064. doi: 10.15252/msb.20178064 (PMC5787707; doi:10.15252/msb.20178064)
Supplement: Supplementary file 8 — Table EV7 [file MSB-14-e8064-s008.xlsx]

## Sheet: Table EV7
Intensity_SubsBlue_Nuclei_1_IntegratedIntensity
AreaShape_Cells_1_Area
AreaShape_Cells_2_Eccentricity
AreaShape_Cells_4_Extent
AreaShape_Cells_7_FormFactor
AreaShape_Nuclei_1_Area
AreaShape_Nuclei_2_Eccentricity
AreaShape_Nuclei_4_Extent
AreaShape_Nuclei_7_FormFactor
Intensity_SubsFarRed_Cells_1_IntegratedIntensity
Intensity_SubsFarRed_Cells_2_MeanIntensity
Intensity_SubsFarRed_Cells_3_StdIntensity
Intensity_SubsFarRed_Cytoplasm_2_MeanIntensity
Intensity_SubsFarRed_Cytoplasm_3_StdIntensity
Intensity_SubsFarRed_ShrunkenNuclei_2_MeanIntensity
Intensity_SubsFarRed_ShrunkenNuclei_3_StdIntensity
Intensity_SubsFarRed_NuclearPeriphery_2_MeanIntensity
Intensity_SubsFarRed_NuclearPeriphery_3_StdIntensity	30 principal components of the features:
mAb414 Texture PC1	Texture_2_SubsFarRed_Cytoplasm_1_AngularA25:A122SecondMomentTexture_2_SubsFarRed_Cytoplasm_1_AngularSecondMoment
mAb414 Texture PC2	Texture_2_SubsFarRed_Cytoplasm_2_Contrast
mAb414 Texture PC3	Texture_2_SubsFarRed_Cytoplasm_3_Correlation
mAb414 Texture PC4	Texture_2_SubsFarRed_Cytoplasm_4_Variance
mAb414 Texture PC5	Texture_2_SubsFarRed_Cytoplasm_5_InverseDifferenceMoment
mAb414 Texture PC6	Texture_2_SubsFarRed_Cytoplasm_6_SumAverage
mAb414 Texture PC7	Texture_2_SubsFarRed_Cytoplasm_7_SumVariance
mAb414 Texture PC8	Texture_2_SubsFarRed_Cytoplasm_8_SumEntropy
mAb414 Texture PC9	Texture_2_SubsFarRed_Cytoplasm_9_Entropy
mAb414 Texture PC10	Texture_2_SubsFarRed_Cytoplasm_10_DifferenceVariance
mAb414 Texture PC11	Texture_2_SubsFarRed_Cytoplasm_11_DifferenceEntropy
mAb414 Texture PC12	Texture_2_SubsFarRed_Cytoplasm_12_InfoMeas1
mAb414 Texture PC13	Texture_2_SubsFarRed_Cytoplasm_14_GaborX
mAb414 Texture PC14	Texture_2_SubsFarRed_Cytoplasm_15_GaborY
mAb414 Texture PC15	Texture_3_SubsFarRed_Cytoplasm_1_AngularSecondMoment
mAb414 Texture PC16	Texture_3_SubsFarRed_Cytoplasm_2_Contrast
mAb414 Texture PC17	Texture_3_SubsFarRed_Cytoplasm_3_Correlation
mAb414 Texture PC18	Texture_3_SubsFarRed_Cytoplasm_4_Variance
mAb414 Texture PC19	Texture_3_SubsFarRed_Cytoplasm_5_InverseDifferenceMoment
mAb414 Texture PC20	Texture_3_SubsFarRed_Cytoplasm_6_SumAverage
mAb414 Texture PC21	Texture_3_SubsFarRed_Cytoplasm_7_SumVariance
mAb414 Texture PC22	Texture_3_SubsFarRed_Cytoplasm_8_SumEntropy
mAb414 Texture PC23	Texture_3_SubsFarRed_Cytoplasm_9_Entropy
mAb414 Texture PC24	Texture_3_SubsFarRed_Cytoplasm_10_DifferenceVariance
mAb414 Texture PC25	Texture_3_SubsFarRed_Cytoplasm_11_DifferenceEntropy
mAb414 Texture PC26	Texture_3_SubsFarRed_Cytoplasm_12_InfoMeas1
mAb414 Texture PC27	Texture_3_SubsFarRed_Cytoplasm_14_GaborX
mAb414 Texture PC28	Texture_3_SubsFarRed_Cytoplasm_15_GaborY
mAb414 Texture PC29	Texture_5_SubsFarRed_Cytoplasm_1_AngularSecondMoment
mAb414 Texture PC30	Texture_5_SubsFarRed_Cytoplasm_2_Contrast
	Texture_5_SubsFarRed_Cytoplasm_3_Correlation
	Texture_5_SubsFarRed_Cytoplasm_4_Variance
	Texture_5_SubsFarRed_Cytoplasm_5_InverseDifferenceMoment
	Texture_5_SubsFarRed_Cytoplasm_6_SumAverage
	Texture_5_SubsFarRed_Cytoplasm_7_SumVariance
	Texture_5_SubsFarRed_Cytoplasm_8_SumEntropy
	Texture_5_SubsFarRed_Cytoplasm_9_Entropy
	Texture_5_SubsFarRed_Cytoplasm_10_DifferenceVariance
	Texture_5_SubsFarRed_Cytoplasm_11_DifferenceEntropy
	Texture_5_SubsFarRed_Cytoplasm_12_InfoMeas1
	Texture_5_SubsFarRed_Cytoplasm_14_GaborX
	Texture_5_SubsFarRed_Cytoplasm_15_GaborY
	Texture_2_SubsFarRed_Cells_1_AngularSecondMoment
	Texture_2_SubsFarRed_Cells_2_Contrast
	Texture_2_SubsFarRed_Cells_3_Correlation
	Texture_2_SubsFarRed_Cells_4_Variance
	Texture_2_SubsFarRed_Cells_5_InverseDifferenceMoment
	Texture_2_SubsFarRed_Cells_6_SumAverage
	Texture_2_SubsFarRed_Cells_7_SumVariance
	Texture_2_SubsFarRed_Cells_8_SumEntropy
	Texture_2_SubsFarRed_Cells_9_Entropy
	Texture_2_SubsFarRed_Cells_10_DifferenceVariance
	Texture_2_SubsFarRed_Cells_11_DifferenceEntropy
	Texture_2_SubsFarRed_Cells_12_InfoMeas1
	Texture_2_SubsFarRed_Cells_14_GaborX
	Texture_2_SubsFarRed_Cells_15_GaborY
	Texture_3_SubsFarRed_Cells_1_AngularSecondMoment
	Texture_3_SubsFarRed_Cells_2_Contrast
	Texture_3_SubsFarRed_Cells_3_Correlation
	Texture_3_SubsFarRed_Cells_4_Variance
	Texture_3_SubsFarRed_Cells_5_InverseDifferenceMoment
	Texture_3_SubsFarRed_Cells_6_SumAverage
	Texture_3_SubsFarRed_Cells_7_SumVariance
	Texture_3_SubsFarRed_Cells_8_SumEntropy
	Texture_3_SubsFarRed_Cells_9_Entropy
	Texture_3_SubsFarRed_Cells_10_DifferenceVariance
	Texture_3_SubsFarRed_Cells_11_DifferenceEntropy
	Texture_3_SubsFarRed_Cells_12_InfoMeas1
	Texture_3_SubsFarRed_Cells_14_GaborX
	Texture_3_SubsFarRed_Cells_15_GaborY
	Texture_5_SubsFarRed_Cells_1_AngularSecondMoment
	Texture_5_SubsFarRed_Cells_2_Contrast
	Texture_5_SubsFarRed_Cells_3_Correlation
	Texture_5_SubsFarRed_Cells_4_Variance
	Texture_5_SubsFarRed_Cells_5_InverseDifferenceMoment
	Texture_5_SubsFarRed_Cells_6_SumAverage
	Texture_5_SubsFarRed_Cells_7_SumVariance
	Texture_5_SubsFarRed_Cells_8_SumEntropy
	Texture_5_SubsFarRed_Cells_9_Entropy
	Texture_5_SubsFarRed_Cells_10_DifferenceVariance
	Texture_5_SubsFarRed_Cells_11_DifferenceEntropy
	Texture_5_SubsFarRed_Cells_12_InfoMeas1
	Texture_5_SubsFarRed_Cells_14_GaborX
	Texture_5_SubsFarRed_Cells_15_GaborY
	Texture_2_SubsFarRed_NuclearPeriphery_1_AngularSecondMoment
	Texture_2_SubsFarRed_NuclearPeriphery_2_Contrast
	Texture_2_SubsFarRed_NuclearPeriphery_3_Correlation
	Texture_2_SubsFarRed_NuclearPeriphery_4_Variance
	Texture_2_SubsFarRed_NuclearPeriphery_5_InverseDifferenceMoment
	Texture_2_SubsFarRed_NuclearPeriphery_6_SumAverage
	Texture_2_SubsFarRed_NuclearPeriphery_7_SumVariance
	Texture_2_SubsFarRed_NuclearPeriphery_8_SumEntropy
	Texture_2_SubsFarRed_NuclearPeriphery_9_Entropy
	Texture_2_SubsFarRed_NuclearPeriphery_10_DifferenceVariance
	Texture_2_SubsFarRed_NuclearPeriphery_11_DifferenceEntropy
	Texture_2_SubsFarRed_NuclearPeriphery_12_InfoMeas1
	Texture_2_SubsFarRed_NuclearPeriphery_14_GaborX
	Texture_2_SubsFarRed_NuclearPeriphery_15_GaborY

## Sheet: description
Table EV7: features used for characterization of phenotypically perturbed cells transfected with plasmids targeting HSPA5 and selected components of the NPC
