# Supplementary material for: Large‐scale image‐based profiling of single‐cell phenotypes in arrayed CRISPR‐Cas9 gene perturbation screens
Source: Mol Syst Biol. 2018 Jan 23;14(1):e8064. doi: 10.15252/msb.20178064 (PMC5787707; doi:10.15252/msb.20178064)
Supplement: Supplementary file 9 — Table EV8 [file MSB-14-e8064-s009.xlsx]

## Sheet: Table EV8
RG109	ACACTCTTTCCCTACACGACGCTCTTCCGATCTatACCATGgaaagtatttcgatttcttggc
RG110	ACACTCTTTCCCTACACGACGCTCTTCCGATCTatACGTAAgaaagtatttcgatttcttggc
RG111	GTGACTGGAGTTCAGACGTGTGCTCTTCCGATCatCCGGTTcaagttgataacggactagcc
RG112	GTGACTGGAGTTCAGACGTGTGCTCTTCCGATCatCCTTGGcaagttgataacggactagcc
RG115	ACACTCTTTCCCTACACGACGCTCTTCCGATCTatACTGCCgaaagtatttcgatttcttggc
RG116	ACACTCTTTCCCTACACGACGCTCTTCCGATCTatAGAGTAgaaagtatttcgatttcttggc
RG117	ACACTCTTTCCCTACACGACGCTCTTCCGATCTatAGCTGCgaaagtatttcgatttcttggc
RG118	ACACTCTTTCCCTACACGACGCTCTTCCGATCTatAGTCAGgaaagtatttcgatttcttggc
RG119	ACACTCTTTCCCTACACGACGCTCTTCCGATCTatATATCGgaaagtatttcgatttcttggc
RG120	ACACTCTTTCCCTACACGACGCTCTTCCGATCTatATCGATgaaagtatttcgatttcttggc
RG121	GTGACTGGAGTTCAGACGTGTGCTCTTCCGATCatCGATATcaagttgataacggactagcc
RG122	GTGACTGGAGTTCAGACGTGTGCTCTTCCGATCatCGCGCGcaagttgataacggactagcc
RG123	GTGACTGGAGTTCAGACGTGTGCTCTTCCGATCatCGGCGAcaagttgataacggactagcc
RG124	GTGACTGGAGTTCAGACGTGTGCTCTTCCGATCatCGTATCcaagttgataacggactagcc
RG125	GTGACTGGAGTTCAGACGTGTGCTCTTCCGATCatCTAGGCcaagttgataacggactagcc
RG126	GTGACTGGAGTTCAGACGTGTGCTCTTCCGATCatCTCTTAcaagttgataacggactagcc
RG127	GTGACTGGAGTTCAGACGTGTGCTCTTCCGATCatCTGAAGcaagttgataacggactagcc
RG128	GTGACTGGAGTTCAGACGTGTGCTCTTCCGATCatCTTCCTcaagttgataacggactagcc
RG129	GTGACTGGAGTTCAGACGTGTGCTCTTCCGATCatGAAGCTcaagttgataacggactagcc
RG130	GTGACTGGAGTTCAGACGTGTGCTCTTCCGATCatGACTAGcaagttgataacggactagcc
TSD501	AATGATACGGCGACCACCGAGATCTACACTATAGCCTACACTCTTTCCCTACACGACGCTCTTCCGATCT
TSD502	AATGATACGGCGACCACCGAGATCTACACATAGAGGCACACTCTTTCCCTACACGACGCTCTTCCGATCT
TSD503	AATGATACGGCGACCACCGAGATCTACACCCTATCCTACACTCTTTCCCTACACGACGCTCTTCCGATCT
TSD504	AATGATACGGCGACCACCGAGATCTACACGGCTCTGAACACTCTTTCCCTACACGACGCTCTTCCGATCT
TSD505	AATGATACGGCGACCACCGAGATCTACACAGGCGAAGACACTCTTTCCCTACACGACGCTCTTCCGATCT
TSD506	AATGATACGGCGACCACCGAGATCTACACTAATCTTAACACTCTTTCCCTACACGACGCTCTTCCGATCT
TSD507	AATGATACGGCGACCACCGAGATCTACACCAGGACGTACACTCTTTCCCTACACGACGCTCTTCCGATCT
TSD508	AATGATACGGCGACCACCGAGATCTACACGTACTGACACACTCTTTCCCTACACGACGCTCTTCCGATCT
TSD701	CAAGCAGAAGACGGCATACGAGATCGAGTAATGTGACTGGAGTTCAGACGTGTGCTCTTCCGATC
TSD702	CAAGCAGAAGACGGCATACGAGATTCTCCGGAGTGACTGGAGTTCAGACGTGTGCTCTTCCGATC
TSD703	CAAGCAGAAGACGGCATACGAGATAATGAGCGGTGACTGGAGTTCAGACGTGTGCTCTTCCGATC
TSD704	CAAGCAGAAGACGGCATACGAGATGGAATCTCGTGACTGGAGTTCAGACGTGTGCTCTTCCGATC
TSD705	CAAGCAGAAGACGGCATACGAGATTTCTGAATGTGACTGGAGTTCAGACGTGTGCTCTTCCGATC
TSD706	CAAGCAGAAGACGGCATACGAGATACGAATTCGTGACTGGAGTTCAGACGTGTGCTCTTCCGATC
TSD707	CAAGCAGAAGACGGCATACGAGATAGCTTCAGGTGACTGGAGTTCAGACGTGTGCTCTTCCGATC
TSD708	CAAGCAGAAGACGGCATACGAGATGCGCATTAGTGACTGGAGTTCAGACGTGTGCTCTTCCGATC
TSD709	CAAGCAGAAGACGGCATACGAGATCATAGCCGGTGACTGGAGTTCAGACGTGTGCTCTTCCGATC
TSD710	CAAGCAGAAGACGGCATACGAGATTTCGCGGAGTGACTGGAGTTCAGACGTGTGCTCTTCCGATC
TSD711	CAAGCAGAAGACGGCATACGAGATGCGCGAGAGTGACTGGAGTTCAGACGTGTGCTCTTCCGATC
TSD712	CAAGCAGAAGACGGCATACGAGATCTATCGCTGTGACTGGAGTTCAGACGTGTGCTCTTCCGATC

## Sheet: description
Table EV8: Primers used for PCR barcoding of CRISPR-Cas9 targeting constructs
