# Supplementary material for: Large‐scale image‐based profiling of single‐cell phenotypes in arrayed CRISPR‐Cas9 gene perturbation screens
Source: Mol Syst Biol. 2018 Jan 23;14(1):e8064. doi: 10.15252/msb.20178064 (PMC5787707; doi:10.15252/msb.20178064)
Supplement: Supplementary file 10 — Dataset EV1 [file MSB-14-e8064-s010.xlsx]

## Sheet: Dataset EV1
Plate	Well	Construct ID	Targeted Gene	gRNA sequence
1	51	ENSG00000178691_2	ENSG00000178691	GGCAGTTCAGAGTACACCAA
1	52	ENSG00000101040_1	ENSG00000101040	CCTTGTCCTTGACTGCTCCA
1	53	ENSG00000104375_1	ENSG00000104375	TGAGCTGGATTCCCACACCA
1	54	ENSG00000135144_2	ENSG00000135144	GATGTCATAGACGATGCGGA
1	55	ENSG00000105983_1	ENSG00000105983	GGAAATCCAGAAGTTGCAAC
1	56	ENSG00000156256_1	ENSG00000156256	TGGCAAGGAGAATTCATGGG
1	58	ENSG00000103319_1	ENSG00000103319	CCAGGTGGAACTCAGCCCAG
1	59	ENSG00000114316_1	ENSG00000114316	GCCGTGTTTCACGCTCCGCA
1	60	ENSG00000117724_1	ENSG00000117724	GCTCAGAGTGACTCTTAAGG
1	61	ENSG00000145041_2	ENSG00000145041	CTACTGCTCATCCTCAGCCA
1	62	ENSG00000089053_1	ENSG00000089053	GCTCCGCGTGTAGCTCTGCG
1	63	ENSG00000197562_3	ENSG00000197562	AGTTCTTCTCTGCGTACGCG
1	64	ENSG00000121067_1	ENSG00000121067	TGATGTGCTTCATTTACACG
1	65	ENSG00000138646_3	ENSG00000138646	GTTTGCAGAGATGATCCAGC
1	66	ENSG00000136643_3	ENSG00000136643	TGCCAGTGAGAAGTTCAAAG
1	67	ENSG00000185875_1	ENSG00000185875	TTAGTGAAGCTGTAATTGAG
1	68	ENSG00000198682_3	ENSG00000198682	GGAAATCATTCCATTCCGAG
1	69	ENSG00000114062_3	ENSG00000114062	GCTTACCTTGAGAACTCGAA
1	70	ENSG00000137275_1	ENSG00000137275	GATGCACGTGCTGAAAGCCG
1	75	NonTargetingControlGuideForHuman_0320	NonTargetingControlGuideForHuman_0320	CAAGTGAGCATAAGCGATGT
1	76	ENSG00000143322_2	ENSG00000143322	TGTACACCATCACTCCACAG
1	77	ENSG00000258677_2	ENSG00000258677	GTAGACATGGAAGGTGCACC
1	78	ENSG00000130725_1	ENSG00000130725	TTACCCGCATGATCCCCCCA
1	79	ENSG00000151292_3	ENSG00000151292	CATCACTTCTACTTCAGTAG
1	80	ENSG00000116514_2	ENSG00000116514	GCAATGAGAGAAATCCCCAC
1	81	ENSG00000011007_3	ENSG00000011007	GTTAAAGCTGATGCTACTGG
1	82	ENSG00000182177_2	ENSG00000182177	GCGCCTGTACCTGGGCCGCG
1	83	ENSG00000172476_1	ENSG00000172476	GCAAACCGCTGGTCTTTCGA
1	84	ENSG00000162032_1	ENSG00000162032	GCAGGCTGCAGAACGTGTGG
1	85	ENSG00000069248_3	ENSG00000069248	GTAGAATGTGCTTCACCTGA
1	87	ENSG00000196632_1	ENSG00000196632	GCATTACTCTCCACACACAG
1	88	ENSG00000087586_2	ENSG00000087586	CTTCGAATGACAGTAAGACA
1	89	ENSG00000145242_1	ENSG00000145242	GAGCAGCAGGACAATCCATG
1	90	ENSG00000058729_2	ENSG00000058729	CTTCTCATCCCAATGCTGAG
1	91	ENSG00000118564_1	ENSG00000118564	GCAAGGACTAGATTGCCTAG
1	92	ENSG00000196850_1	ENSG00000196850	GCTAGGAGACATTATCCTGA
1	93	ENSG00000112029_1	ENSG00000112029	AAGATCCTAGAAGATGATAA
1	94	ENSG00000036672_2	ENSG00000036672	ACTTAGGTCTCAGTGTCACT
1	100	ENSG00000145632_1	ENSG00000145632	CTATTCGGATGATAGTCAGA
1	101	ENSG00000028116_2	ENSG00000028116	TAGCAGTCTGCACAGCCACA
1	102	ENSG00000161896_2	ENSG00000161896	TCGCTGGTGGAAGACACCAA
1	103	ENSG00000165113_3	ENSG00000165113	GCCACTATCCACTTGTAACA
1	104	ENSG00000131730_1	ENSG00000131730	GCGCAAGCACAACAACTGCA
1	105	ENSG00000233948_1	ENSG00000233948	AGAGAGGCTCAGTTATACTC
1	106	ENSG00000006712_1	ENSG00000006712	CTACTTCTTCATCTTCCGAG
1	107	ENSG00000268643_1	ENSG00000268643	GGTGGCCCGCCACTTCACCA
1	108	NonTargetingControlGuideForHuman_0223	NonTargetingControlGuideForHuman_0223	AACGCGAGTCCGGTGGCTAG
1	109	ENSG00000093000_3	ENSG00000093000	GAGTTTAAAGAGAAAGGCAT
1	110	ENSG00000146414_1	ENSG00000146414	ACTCTCCACGAACAGCCTGT
1	111	ENSG00000243678_2	ENSG00000243678	TCATGTACTTCACCAGCCCA
1	112	ENSG00000142949_3	ENSG00000142949	GCTCAGAGTGATGAACACCC
1	113	ENSG00000184349_2	ENSG00000184349	CCTGCGACCACACTTCCAAA
1	114	ENSG00000123552_1	ENSG00000123552	TTACAAGTAGCAGAGCAGAA
1	115	ENSG00000271503_3	ENSG00000271503	GATGACAGCGAGGGCTGCCG
1	117	ENSG00000169032_3	ENSG00000169032	TCAAATCTGCTCTCTCTGCG
1	118	ENSG00000196411_2	ENSG00000196411	CTTCCGGGTGAGATGCTCCG
1	123	ENSG00000186716_1	ENSG00000186716	TGAGCTCTACGAGATCCACA
1	124	ENSG00000158402_2	ENSG00000158402	TTACTGTCGGGGAAGTTCCA
1	125	ENSG00000134072_3	ENSG00000134072	ACTCTCATAGATGTCATCCA
1	126	ENSG00000106336_2	ENSG00000106336	GTAGTGGGACACCTTCCTCA
1	127	ENSG00000131023_2	ENSG00000131023	GCTGGAGCAGAAGATGACTG
1	128	ENSG00000198887_3	ENSG00000198887	CCAAGACCTTCCAAACACAT
1	129	ENSG00000160014_3	ENSG00000160014	GGTGGATGAGATGATCAGGG
1	130	ENSG00000104695_2	ENSG00000104695	CATCTCCACAGACAGTAACA
1	131	ENSG00000158571_3	ENSG00000158571	CCAACACTACCAGAGAACGA
1	132	ENSG00000163945_3	ENSG00000163945	AATTGAATCCTGCTTGACGG
1	133	ENSG00000127952_1	ENSG00000127952	CATGAGGTAGGCTATGATGG
1	134	ENSG00000104517_3	ENSG00000104517	TTTAAGGATGAGCCAGGAGA
1	135	ENSG00000114737_2	ENSG00000114737	CCATGATGATGACACAGCCA
1	136	ENSG00000130414_1	ENSG00000130414	TGTCTTACATCAGTTCAGAG
1	137	ENSG00000102010_2	ENSG00000102010	TGTTGGCCTTTGTTGACACA
1	138	ENSG00000126787_3	ENSG00000126787	ACAAGTGGAATGAATCCAGA
1	139	ENSG00000144579_2	ENSG00000144579	CCACCCCATCAATCTCCACA
1	140	ENSG00000167986_1	ENSG00000167986	TCTGCATTACCAGAGAGCCG
1	141	ENSG00000244687_3	ENSG00000244687	TGACACTTACAAGATGGACA
1	142	ENSG00000073711_1	ENSG00000073711	CCACTCCCGCTACATCACCA
1	147	ENSG00000149923_3	ENSG00000149923	GACAATCGACCGAAAGCAAG
1	149	ENSG00000102226_3	ENSG00000102226	GTACAAATATGACCTCATCG
1	150	ENSG00000103363_1	ENSG00000103363	GCACTGCTTCCCGAGTCCTG
1	151	ENSG00000143674_2	ENSG00000143674	CTCCCAACTTGGACAAACGG
1	152	ENSG00000169410_2	ENSG00000169410	GCTAGAAATTCACAACACAG
1	154	ENSG00000205111_3	ENSG00000205111	AAATCTTGTGAACCTCATCG
1	155	ENSG00000102780_3	ENSG00000102780	GCAGCATCATCGAATAGCCC
1	156	ENSG00000185627_2	ENSG00000185627	GGAGCTCTAAAATTAAACAT
1	157	NonTargetingControlGuideForHuman_0240	NonTargetingControlGuideForHuman_0240	ATACCAGATGCGTCCGCTTG
1	158	ENSG00000088179_2	ENSG00000088179	GCAGCAGTATTAGAAGGACA
1	159	ENSG00000113263_2	ENSG00000113263	GCACAAAAGTGAGCTCTGAG
1	160	ENSG00000075856_1	ENSG00000075856	TTCTTCTTCTTGCTGCACAA
1	161	ENSG00000121101_3	ENSG00000121101	GTAGATGTCTGATTTCACTG
1	162	ENSG00000176749_3	ENSG00000176749	GGTTGATGACAGAGAGGCAA
1	163	ENSG00000119048_2	ENSG00000119048	TTACAAGAGGACCCACCTGT
1	164	ENSG00000132274_3	ENSG00000132274	ACAGATGTCCAGTACTACTG
1	165	ENSG00000141582_1	ENSG00000141582	TGATGGGATATCGGAAGAGA
1	166	ENSG00000005812_1	ENSG00000005812	TGTCCTCATGTCTCTCCAGC
1	171	ENSG00000060237_2	ENSG00000060237	GATGTCAGTGTGGAACCAGA
1	172	ENSG00000142459_3	ENSG00000142459	GATCGAGGAGCTGAAGGCCG
1	173	ENSG00000169071_3	ENSG00000169071	GCATTGGCATCCCAGCCGAG
1	174	ENSG00000179295_3	ENSG00000179295	GTACCGATTTATCTATATGG
1	176	ENSG00000156463_3	ENSG00000156463	GATGAGCTGGACCTGCAAAA
1	177	ENSG00000134686_2	ENSG00000134686	TTTATTCTCACCATTCTGGG
1	178	ENSG00000114388_2	ENSG00000114388	CATACTCCTGGGCCACCGGA
1	180	ENSG00000163344_1	ENSG00000163344	TCTGCTCCAACGCTACAACG
1	181	ENSG00000084734_2	ENSG00000084734	GTATCGATTTCCGTGAGAGA
1	182	ENSG00000072803_2	ENSG00000072803	ACTCTCAATGGGCACAAGCG
1	183	ENSG00000184979_3	ENSG00000184979	TCTCGTCTGTGAATTCCTGA
1	184	ENSG00000143179_1	ENSG00000143179	TCTGCTCCGAGGTAAGGACA
1	185	ENSG00000104879_1	ENSG00000104879	GCAGCCCTACGCAGAAGCGG
1	186	ENSG00000106633_2	ENSG00000106633	CTACGAAGACCATCAGTGCG
1	187	ENSG00000140455_1	ENSG00000140455	ATACCACACCAGGAGCCAAG
1	188	ENSG00000115685_3	ENSG00000115685	CGTGGCATCGATCTGCCGCA
1	189	NonTargetingControlGuideForHuman_0254	NonTargetingControlGuideForHuman_0254	ACTACTCCGGCAAATACTCG
1	190	ENSG00000115325_3	ENSG00000115325	GCATGGCTCCTACGTGCTGA
1	195	ENSG00000122126_1	ENSG00000122126	TGGTACAAAGAGCTTCCGCA
1	196	ENSG00000068120_1	ENSG00000068120	TCAGCGACTGAAGGGCCTGG
1	197	ENSG00000149311_1	ENSG00000149311	TTAGGGCAGCTGATATTCGG
1	198	ENSG00000213923_1	ENSG00000213923	GTGAGTATGAGGCTGCACAG
1	199	ENSG00000122008_1	ENSG00000122008	ACTTGGAAAGGATCTCCTGG
1	200	ENSG00000142627_1	ENSG00000142627	GTATACGGAGCACTTCATGG
1	201	ENSG00000085982_2	ENSG00000085982	ACTGGCATAAATTTTTAACG
1	202	ENSG00000158615_2	ENSG00000158615	GAACAGTGATGGAAATAGCG
1	203	ENSG00000010810_3	ENSG00000010810	TTGTCCTTTGGAAACCCAAG
1	204	ENSG00000138769_1	ENSG00000138769	CCTGAACTAAGAGCACTGGG
1	205	ENSG00000171100_1	ENSG00000171100	AGTCAATCGAGATCTCACTG
1	206	ENSG00000115592_2	ENSG00000115592	GCTGAGGCTGTACAGTCAGA
1	207	ENSG00000175470_3	ENSG00000175470	GATGACCAGAGACTACCTGT
1	208	ENSG00000183580_2	ENSG00000183580	ACATTCTTCTGGGCTTTAGT
1	209	ENSG00000117650_2	ENSG00000117650	AATTGAATGAAATTATTACG
1	210	ENSG00000163558_1	ENSG00000163558	CCAAGCCAAGCGTTTCAACA
1	211	ENSG00000196372_1	ENSG00000196372	GTAGTACTCGAAGCACTTGG
1	212	ENSG00000198873_3	ENSG00000198873	GTACTCCCACAAGTTCTCCG
1	213	ENSG00000125900_2	ENSG00000125900	GTACCCAATACCTTACCAAA
1	214	ENSG00000105053_2	ENSG00000105053	ATTCTCATGGAGGAACTCCA
1	219	ENSG00000129465_1	ENSG00000129465	GCAGCTCAGCCAATGAAGGC
1	221	NonTargetingControlGuideForHuman_0328	NonTargetingControlGuideForHuman_0328	CGCAATCCCTTAGGATAGCC
1	222	ENSG00000171791_3	ENSG00000171791	ACCTGGATCCAGGATAACGG
1	223	ENSG00000241973_1	ENSG00000241973	CTACTTCACACGCCAGTACG
1	224	ENSG00000154358_2	ENSG00000154358	ATACATCCTGGTGGTCCGGG
1	225	ENSG00000163029_2	ENSG00000163029	AATCAGCTCTTCTTTCCTCG
1	226	ENSG00000126883_1	ENSG00000126883	GCAGCAGTGAAATTAGAAGA
1	227	NonTargetingControlGuideForHuman_0225	NonTargetingControlGuideForHuman_0225	AGGGCGAGCAGCAGAGTACG
1	229	ENSG00000065883_1	ENSG00000065883	ACACTTCTACACCTACCAAG
1	230	ENSG00000068028_1	ENSG00000068028	GCATGTGCTGTCACGCACAA
1	231	ENSG00000082996_1	ENSG00000082996	TGACAGCATGAGCATCCCTA
1	232	ENSG00000087095_2	ENSG00000087095	GCTAAGGCACATATACTCAG
1	233	ENSG00000092969_3	ENSG00000092969	AGTCACAACAGACCAACCGG
1	234	ENSG00000115825_3	ENSG00000115825	GTAGGGGTCTTGGAACTGAG
1	235	ENSG00000155629_3	ENSG00000155629	AGAAGATGTTTATCACACGG
1	236	ENSG00000127481_1	ENSG00000127481	GCTCCAGCCTCAGACGACGA
1	237	ENSG00000145428_1	ENSG00000145428	TTGTGGAGCTTGATGAAGAA
1	238	ENSG00000102572_2	ENSG00000102572	TTATTTCTGTCCAAGTCCGA
1	243	ENSG00000171791_1	ENSG00000171791	GGTCCACCTGACCCTCCGCC
1	244	ENSG00000002822_1	ENSG00000002822	CTACCAGATCGACATCACCA
1	245	ENSG00000110395_3	ENSG00000110395	GGTACTTTGGGGATTGGCCG
1	246	ENSG00000101336_2	ENSG00000101336	CCAGCTTGAGGGATTCCCGA
1	247	ENSG00000183735_1	ENSG00000183735	GCAGTGATCCAGTAGCTGCA
1	248	ENSG00000103507_1	ENSG00000103507	TGAGAGCCGGAAGCACATAG
1	249	ENSG00000135250_2	ENSG00000135250	CTAATTTTATCTGCATTCCG
1	250	ENSG00000198876_2	ENSG00000198876	CGTCAAGTCTGTCTGTTCCA
1	251	ENSG00000276231_3	ENSG00000276231	GCAGGGCGTGGGAGACCACG
1	252	ENSG00000092148_2	ENSG00000092148	ACTGCAGTCTCAATGAACCA
1	253	ENSG00000178950_1	ENSG00000178950	GAAGAAGCACTATCGCCGCG
1	254	ENSG00000008735_3	ENSG00000008735	AGAGATCTCGAGGTCACAGG
1	256	NonTargetingControlGuideForHuman_0302	NonTargetingControlGuideForHuman_0302	TGGGAATTCCTCGGCCGATT
1	257	ENSG00000167333_2	ENSG00000167333	GTTCAACTCCAGTTTCTGCA
1	258	NonTargetingControlGuideForHuman_0282	NonTargetingControlGuideForHuman_0282	CTTAGCTGACCGACAAGGTG
1	259	ENSG00000092439_2	ENSG00000092439	TGCCATTGAGAAAGTCCGTG
1	260	NonTargetingControlGuideForHuman_0236	NonTargetingControlGuideForHuman_0236	ATATAAACTGTCGCGGTAAA
1	261	ENSG00000024048_1	ENSG00000024048	GTATTTCTATCACTTTTCAA
1	262	ENSG00000106733_1	ENSG00000106733	AGAAATGCAGGACATCACAT
1	267	ENSG00000177981_2	ENSG00000177981	TTATCATCAGGCAGGAAAGC
1	268	NonTargetingControlGuideForHuman_0286	NonTargetingControlGuideForHuman_0286	TCTGACGATTAATGCTTCTA
1	269	ENSG00000140992_3	ENSG00000140992	TTAGGCTGTGAGGAAATGGA
1	270	ENSG00000133997_2	ENSG00000133997	GTCGATATCATCCTTCCAAA
1	271	ENSG00000157106_2	ENSG00000157106	TCTGTCTTCAGGAGATTGCG
1	273	ENSG00000114742_2	ENSG00000114742	GTCATTGTCATAATCTCCAG
1	274	ENSG00000164332_2	ENSG00000164332	GGAAATTTTGAATCCTCCCA
1	275	ENSG00000149177_3	ENSG00000149177	AGTGACAGTGGTCAGCACGA
1	276	ENSG00000129951_3	ENSG00000129951	GCAACTTCAACTCCTTCCTG
1	277	ENSG00000178607_2	ENSG00000178607	AAAGGAAGTGTGCTGCCGCG
1	278	ENSG00000154928_1	ENSG00000154928	GTTTCCAGAGACTATGACAG
1	279	ENSG00000099341_3	ENSG00000099341	AGAAGGTGTAGCTCTCGGCG
1	280	ENSG00000077009_2	ENSG00000077009	CTTGCACTCTTCATACGGGA
1	281	ENSG00000130822_3	ENSG00000130822	GGATGCACTTGAGGGCCACG
1	282	ENSG00000110429_1	ENSG00000110429	ATAGCAGTGGAAGCTGCAGA
1	283	ENSG00000160209_1	ENSG00000160209	GGCGTGATAATGTCTGCAAG
1	284	ENSG00000204256_2	ENSG00000204256	TTAATAGTACCCATGTCCAT
1	285	ENSG00000070010_2	ENSG00000070010	CTTTGCCTGTCTGACCACCG
1	286	ENSG00000100902_1	ENSG00000100902	TTACATCAGTAGCTGTCAGA
1	291	ENSG00000166333_3	ENSG00000166333	ATATTGGAGAGGTCAGCAAA
1	292	ENSG00000060140_3	ENSG00000060140	CGGCACCTGCAGCTTAGCCA
1	293	ENSG00000162889_2	ENSG00000162889	GTACGGTGTATAACAAGGAG
1	294	ENSG00000135778_2	ENSG00000135778	CGGCATTCACGTTTTCCAGG
1	295	ENSG00000088808_3	ENSG00000088808	TCAGAAATGGGGTCCACGGA
1	296	ENSG00000148634_3	ENSG00000148634	TCACTGAGATTGCTTGTGGA
1	297	ENSG00000090686_2	ENSG00000090686	GGTGATGCAGAACAAAGCAA
1	298	ENSG00000160948_2	ENSG00000160948	AGACCACGTCTGCGATGCAG
1	299	ENSG00000180370_1	ENSG00000180370	TCAACATGTGAATCACCAAC
1	300	ENSG00000084734_1	ENSG00000084734	GATCACCAATGAGAAAGCCA
1	301	ENSG00000158571_1	ENSG00000158571	TATCGCTACCGCTATCCCAA
1	302	ENSG00000117266_3	ENSG00000117266	GCTGCTGGAAGGCCAAGCCT
1	303	ENSG00000150672_1	ENSG00000150672	GAGAGGAGACCAGATCCTAT
1	304	ENSG00000132964_2	ENSG00000132964	AGTGACTTCACCATTCCCCG
1	305	ENSG00000126562_2	ENSG00000126562	GGAAAAGTACGATGAGGCCG
1	306	ENSG00000197168_3	ENSG00000197168	TGACAGGAAGATATTACACA
1	307	ENSG00000072786_1	ENSG00000072786	AGAAGAGGCAGAAGTCGGAG
1	308	ENSG00000188452_2	ENSG00000188452	CCTGCTGGTATTAAGCCAAG
1	309	NonTargetingControlGuideForHuman_0246	NonTargetingControlGuideForHuman_0246	TCTCGTAGCCTAATGCGCCA
1	310	ENSG00000170145_2	ENSG00000170145	GTAGGTCTCAGGCTTATGAA
1	315	ENSG00000137770_3	ENSG00000137770	GTTGAAAACAAGAAGCACAC
1	316	ENSG00000160145_1	ENSG00000160145	ACTGTCATCATCGACATGCG
1	317	ENSG00000100605_2	ENSG00000100605	GTTCTTCTCCAGCAGCCGCA
1	318	ENSG00000163082_3	ENSG00000163082	CACCAAGGTGGAAAACACCA
1	319	ENSG00000072195_1	ENSG00000072195	GCCGCCCTCTCCGAGCAGCG
1	320	ENSG00000180537_1	ENSG00000180537	GATGGATGTCTGAAACAGCA
1	321	ENSG00000079337_2	ENSG00000079337	GCTCTTTGAACCACACAGCA
1	322	ENSG00000115760_3	ENSG00000115760	GGGTGAATACTCCAAGAAGG
1	323	ENSG00000143674_3	ENSG00000143674	AGGTGTGGAGAGGATGCCCA
1	324	ENSG00000277292_1	ENSG00000277292	TCCCCAGGACCAAAGAACCG
1	325	ENSG00000076201_3	ENSG00000076201	GCTAGAGCAGAAGTTTCAGG
1	327	ENSG00000023516_1	ENSG00000023516	TGAGCATGCCAATTTAACTG
1	328	ENSG00000146904_2	ENSG00000146904	GACTGGTGAAGAAAGAACCG
1	329	ENSG00000179046_1	ENSG00000179046	ACTCAGGTCTGTGATATGAG
1	330	ENSG00000010219_3	ENSG00000010219	AGATTCCAAGGACCTCACGA
1	331	ENSG00000152104_3	ENSG00000152104	GCAAGAGCCAGCAAGCACGA
1	332	ENSG00000262327_2	ENSG00000262327	GTGCACTTTGCTTATCCCGG
1	333	ENSG00000165406_1	ENSG00000165406	GCTTGATCTCCTCAGCAGTA
1	334	ENSG00000105723_2	ENSG00000105723	GGTCCACCCCACTGTCCCCA
2	51	ENSG00000278545_1	ENSG00000278545	GCCGGAGCTGATGCTGACGG
2	52	ENSG00000152137_2	ENSG00000152137	CATGAAGAGAAACAGCAAGA
2	53	ENSG00000139220_2	ENSG00000139220	TTTCAGTTCCCAGGGCCAAG
2	54	ENSG00000102043_1	ENSG00000102043	ACAATGAGTGAATTTCTTAG
2	55	ENSG00000168268_1	ENSG00000168268	AGATCTTGCCCTTTTCCAAG
2	56	ENSG00000167393_1	ENSG00000167393	CGAGGAGTACGACATCCTGG
2	57	ENSG00000108306_3	ENSG00000108306	TGACCTATTTGATTTCCAGA
2	58	ENSG00000119401_2	ENSG00000119401	TGATACAGCTGGGCTCAGCG
2	59	ENSG00000101266_1	ENSG00000101266	CCCAAGATATCATTGAAACG
2	60	ENSG00000205309_2	ENSG00000205309	TGAACTTGAGCCTCTGCCAG
2	61	ENSG00000169252_2	ENSG00000169252	GCGATAACATTGATTCACAA
2	62	ENSG00000204616_2	ENSG00000204616	ACTCCTGCATCAAGTCCTAG
2	63	ENSG00000162032_3	ENSG00000162032	ACAGTCACAGAAGGACTCGC
2	64	ENSG00000103202_2	ENSG00000103202	GGTCCGGGCAGAAGAGGTGG
2	65	ENSG00000155313_2	ENSG00000155313	AGATTTACCCCGAAACCAAA
2	66	ENSG00000142186_2	ENSG00000142186	CTACAGGCCAAGGATGAACA
2	67	ENSG00000136425_2	ENSG00000136425	TCCTGTAGTCCATTGGGACG
2	68	ENSG00000078795_3	ENSG00000078795	CTACTATGTCTTTAACACAA
2	69	ENSG00000070808_3	ENSG00000070808	ACTACATGACAGCATCTCAG
2	70	ENSG00000125508_3	ENSG00000125508	GTAGTGGCAGACCTTGGCCT
2	75	ENSG00000113721_3	ENSG00000113721	GCCTGGTCGTCACACCCCCG
2	76	ENSG00000172830_1	ENSG00000172830	GCAGTCCCAGGACAGCCCCA
2	77	ENSG00000070019_1	ENSG00000070019	TTTCCAAGAATAAATCTGGG
2	78	ENSG00000197562_1	ENSG00000197562	CCTGGAGTAGGACCTGAAGA
2	79	ENSG00000092148_1	ENSG00000092148	GTCACAGGAGAACTACACAA
2	80	ENSG00000263528_3	ENSG00000263528	TGAGATCCAGGAACTGAAGG
2	81	ENSG00000159459_2	ENSG00000159459	GGGAAATGTGACCAAAGAAG
2	82	ENSG00000006530_3	ENSG00000006530	TGTACAGGAGAATATTACGA
2	83	ENSG00000164896_2	ENSG00000164896	ACAAAGTGCAGGGCTCTGAA
2	86	ENSG00000164045_1	ENSG00000164045	GGGTGCAGTGAACTTGCACA
2	87	ENSG00000125458_1	ENSG00000125458	CCAGGTGCTGCTCCACCCAG
2	88	ENSG00000101255_2	ENSG00000101255	GTTCCCTGTCCAGGAAGAAG
2	89	ENSG00000128789_2	ENSG00000128789	GTAATGATCTGCAGCTTCGT
2	90	ENSG00000131653_2	ENSG00000131653	GGACAACGTCAAACTGACCG
2	91	ENSG00000145348_2	ENSG00000145348	GCATAACGACAATGTCACAG
2	92	ENSG00000119487_2	ENSG00000119487	TATTCAGGTGGACAACACAA
2	93	ENSG00000114738_2	ENSG00000114738	AATCCTCCTCTTCATCCCCG
2	94	ENSG00000161594_3	ENSG00000161594	CCACTCCTCCTGCTTCTCAT
2	99	ENSG00000163636_3	ENSG00000163636	AATCCGGCAAGAGCAAACCG
2	100	ENSG00000067113_2	ENSG00000067113	GTATGGTGTCTTCTTTGTAA
2	101	ENSG00000169032_2	ENSG00000169032	GTTGGATTACATAGTCAACG
2	102	ENSG00000187961_3	ENSG00000187961	GCTGCCACGTGTTAGTCACG
2	103	ENSG00000010671_3	ENSG00000010671	GCCCATCGATCCAGAAGCAA
2	104	ENSG00000103363_2	ENSG00000103363	GCTTCACCAGTCAAACAGCA
2	105	ENSG00000106123_2	ENSG00000106123	TCTTTTGGAGAAGTGCGCCA
2	106	ENSG00000105221_1	ENSG00000105221	ACTACGCCATGAAGATCCTG
2	107	ENSG00000265491_3	ENSG00000265491	ACAGATCTCCAGCTATTGAA
2	108	ENSG00000156395_2	ENSG00000156395	CATCACTTACAACAAAGGCA
2	109	ENSG00000110906_3	ENSG00000110906	AGAAAGTGTGGTGAGCTCAG
2	110	ENSG00000175066_1	ENSG00000175066	GCTTTTATCCATTAATTGGG
2	111	ENSG00000100302_1	ENSG00000100302	CGTAAGGTATACAACATCCG
2	112	ENSG00000147224_3	ENSG00000147224	CATCTCCCACAAGCACCATG
2	114	ENSG00000123815_2	ENSG00000123815	TAAGGTCTGCACAATCCGCT
2	115	ENSG00000158161_1	ENSG00000158161	ATATAGGAGAACCTTGGCCA
2	117	ENSG00000054356_1	ENSG00000054356	CTGCTGCAGCTACTGCCCAA
2	118	ENSG00000103423_1	ENSG00000103423	TCTTCCTGAACAGCTCCTCG
2	123	ENSG00000013441_2	ENSG00000013441	TGTGCAGTCTGACTACACAG
2	124	ENSG00000140464_2	ENSG00000140464	GCTGCAGCACAGCATCCAGG
2	125	ENSG00000091732_2	ENSG00000091732	AGAATAGCAGGCTCATCCAG
2	126	ENSG00000104375_3	ENSG00000104375	AGTACTCCATAACAATCCAG
2	127	ENSG00000137486_1	ENSG00000137486	AGAAGCCTCTCTGGATAAGG
2	128	ENSG00000113569_3	ENSG00000113569	GAAGATGCTGAGAATCCAGG
2	129	ENSG00000175215_3	ENSG00000175215	TTGAAGATGTTACGTCCACG
2	130	ENSG00000145604_1	ENSG00000145604	GGTTTGAGAGCAGTTCCTGG
2	131	ENSG00000086232_3	ENSG00000086232	GTTGGTTTGCAACTGCAAAA
2	132	ENSG00000187961_2	ENSG00000187961	GAGCTGGGTGAAACACGACG
2	133	ENSG00000145214_2	ENSG00000145214	CCTGCTTTGCGGAGGCCGAG
2	134	ENSG00000185875_3	ENSG00000185875	TCTTTTTCAGATGATGACAT
2	135	ENSG00000120539_1	ENSG00000120539	GGTTACTCTCTTGTACAGCA
2	136	ENSG00000177380_3	ENSG00000177380	TCAGCCGCTCCCCATCCTGG
2	137	ENSG00000136930_2	ENSG00000136930	CCAGAGTTGTGACAGCCAAT
2	138	ENSG00000115216_2	ENSG00000115216	CATTAAAGAGAACAAGGCCA
2	139	ENSG00000103194_3	ENSG00000103194	TTAAATGCCACCGAACCTAT
2	140	ENSG00000139842_1	ENSG00000139842	GCAGGACCACTGCAGACAAA
2	141	ENSG00000140538_1	ENSG00000140538	CTACAGCACGGATTATTACA
2	142	ENSG00000141867_2	ENSG00000141867	GGGCGAGGACTTCATCGCCG
2	147	ENSG00000204599_3	ENSG00000204599	TGAAAAGGTGAAGACCATGG
2	148	ENSG00000184304_1	ENSG00000184304	CCTGAGGTCCTAAGGAACAA
2	149	ENSG00000142208_2	ENSG00000142208	GGCCAAGCCCAAGCACCGCG
2	150	ENSG00000154124_2	ENSG00000154124	GTGCACAGTAATTATCACCA
2	151	ENSG00000131791_1	ENSG00000131791	TCTTGACCATAAGGCCCTGG
2	152	ENSG00000078177_3	ENSG00000078177	CTATGATGACTACAGAGCAG
2	154	ENSG00000172830_2	ENSG00000172830	GTCTCCATCTAAGTACACCT
2	155	ENSG00000213024_2	ENSG00000213024	TCTCCACCTCTGGCACTGGA
2	156	NonTargetingControlGuideForHuman_0255	NonTargetingControlGuideForHuman_0255	GCCCTTCAATGCGTTCCGTA
2	157	ENSG00000110092_3	ENSG00000110092	TGGAGAGGAAGCGTGTGAGG
2	158	ENSG00000087074_1	ENSG00000087074	GGAGGAAGAGAATCAAGCCA
2	160	ENSG00000178568_1	ENSG00000178568	TTGCTTATCCTCAAGCAACA
2	161	ENSG00000169018_2	ENSG00000169018	GCTATAGTAGTGAATGGCCA
2	162	ENSG00000108559_2	ENSG00000108559	TCTTCTCGAGTACAAAGCAG
2	163	ENSG00000250741_3	ENSG00000250741	GATCACAAGAATCATCACTG
2	164	ENSG00000172687_2	ENSG00000172687	GAAGATTCCTCTCAGCCCCA
2	165	ENSG00000114738_3	ENSG00000114738	GGTCTGTCTTCAACAGGAGG
2	166	ENSG00000164543_3	ENSG00000164543	ACAATCTTAATGTCACCCAA
2	171	ENSG00000158402_3	ENSG00000158402	CATCTCTCTTTCTATGGCCA
2	172	ENSG00000165966_1	ENSG00000165966	CTCTTAGTAGACCAGCCTAT
2	173	ENSG00000163545_2	ENSG00000163545	TATTCCCATTGGCATCCAAG
2	175	ENSG00000080823_1	ENSG00000080823	CTTGGAATAGACACTCCGGC
2	176	ENSG00000132128_3	ENSG00000132128	ATGAGGCTCCTGGCACCAAG
2	177	ENSG00000105426_1	ENSG00000105426	TGAAGATGCTACGAACCCAG
2	178	ENSG00000159352_1	ENSG00000159352	CTACATACTGTCCAACCCAA
2	179	ENSG00000072415_2	ENSG00000072415	TTAATGGCATTGAAATTCGG
2	180	ENSG00000163161_2	ENSG00000163161	TCCCGAGTGACAGATCCACA
2	181	ENSG00000078967_3	ENSG00000078967	GTGCTATCTCTGGCACCAGG
2	182	ENSG00000080031_3	ENSG00000080031	CCGTGGATAGACTTGAACCC
2	183	ENSG00000118420_1	ENSG00000118420	ACTCCAGGCAGAACTAGAAT
2	184	ENSG00000163082_2	ENSG00000163082	GTCCATAGTAGAGATAAGGA
2	185	ENSG00000196151_2	ENSG00000196151	TGAACCAGTAGCAAGTAAAA
2	186	ENSG00000127329_2	ENSG00000127329	GAGGTTGTAGAGGTAGCCAG
2	187	ENSG00000108852_3	ENSG00000108852	GATGTTCTCCGGCTGTCTTG
2	188	ENSG00000103423_3	ENSG00000103423	CCTGATCCTGAGCTACGCCG
2	189	ENSG00000178222_3	ENSG00000178222	TCTGTGTAAGAAGTACTCCA
2	190	ENSG00000065802_3	ENSG00000065802	TCCAGCCTCGATTCTCCCGG
2	195	ENSG00000101306_1	ENSG00000101306	TGTTCCCTCAGAGAAATCCG
2	196	ENSG00000254087_3	ENSG00000254087	CCAACTTGATGGACTCCCGG
2	197	ENSG00000143156_3	ENSG00000143156	TGAGCTTTTATTTTACCCAG
2	198	ENSG00000198400_1	ENSG00000198400	CAGCTCTGTGAGGATCCAGC
2	199	ENSG00000127191_1	ENSG00000127191	TGTGCTGCCTGTGTTCACGA
2	200	ENSG00000102010_1	ENSG00000102010	TTGAGAACAGGAACTGCCCG
2	201	ENSG00000103429_1	ENSG00000103429	CCCTGTAAAGAGATGCCCAA
2	202	ENSG00000107968_2	ENSG00000107968	AGGAGGGATAGGCTGAGCGA
2	203	ENSG00000110330_2	ENSG00000110330	CATGGGTAGAACATGCCAAG
2	204	ENSG00000162409_3	ENSG00000162409	TCATCCATAAAAGAACCAGA
2	205	ENSG00000142784_3	ENSG00000142784	GATGTCATAGAGCCTCACGA
2	206	ENSG00000177169_2	ENSG00000177169	GCCCACGGTGAAGACCACCG
2	207	ENSG00000164122_3	ENSG00000164122	CTATCCTTGCCGCTTCCTTG
2	208	ENSG00000174780_2	ENSG00000174780	TGTCTTCTGATAATGAACGG
2	209	ENSG00000274588_3	ENSG00000274588	CTACTTTGCACACCATCCCG
2	210	ENSG00000173868_3	ENSG00000173868	TGGCCTCCGCTGCCTATCTA
2	211	ENSG00000140464_3	ENSG00000140464	CCTGCCCAACAGCAACCACG
2	212	ENSG00000243364_3	ENSG00000243364	CCAGGTGTCTGTCTGCTGCA
2	213	ENSG00000196367_2	ENSG00000196367	GATTAAGCCGAAGCAAACAA
2	214	ENSG00000116525_2	ENSG00000116525	CATGCCAGAGAAGACAGCAG
2	219	ENSG00000168297_1	ENSG00000168297	TTACCAATCAATTTTTTGGG
2	220	ENSG00000147535_1	ENSG00000147535	TTACACTGCTTCACACCACA
2	221	ENSG00000166266_3	ENSG00000166266	ATAGTGGTAGAAAATTACAT
2	222	ENSG00000153558_1	ENSG00000153558	CCTTGGAAATCTGTGCACAT
2	223	ENSG00000203805_2	ENSG00000203805	TCACTCCATCTGGAAAGCAG
2	224	ENSG00000139946_2	ENSG00000139946	GGAATGAACCTTACACAGCA
2	225	ENSG00000109189_3	ENSG00000109189	ACACATTCTCCCGGAATGGA
2	226	ENSG00000204713_2	ENSG00000204713	TCAGATATGGAGAAAATCCA
2	227	ENSG00000157764_3	ENSG00000157764	TCTTCCTGCCCAACAAACAG
2	228	ENSG00000112659_2	ENSG00000112659	TGAGCCCCCAGGAAGTAGAA
2	229	NonTargetingControlGuideForHuman_0208	NonTargetingControlGuideForHuman_0208	CGGGGAATTGCACGGCGGAA
2	230	ENSG00000117600_3	ENSG00000117600	ATAAATGTGAAGACCAAGAG
2	231	ENSG00000171150_3	ENSG00000171150	TGCATGCCCGAATTGAGCAG
2	232	ENSG00000078043_2	ENSG00000078043	GTATAATCTCTCCTACCACC
2	233	ENSG00000141293_1	ENSG00000141293	GATGAACTGTCCTTCCAACG
2	234	ENSG00000023516_2	ENSG00000023516	GCTGGAGTACAGCCTCCAAG
2	235	ENSG00000163961_1	ENSG00000163961	CCAGTGAAGAATACATACAG
2	236	ENSG00000143398_3	ENSG00000143398	ACAGCCATGGAATCCATCCA
2	237	ENSG00000108590_3	ENSG00000108590	TGTCTCCATAGCGACAGCAG
2	238	ENSG00000074590_1	ENSG00000074590	TCAATGGGAGACCTTACCGA
2	243	ENSG00000128951_1	ENSG00000128951	ACTCTTCCATAACACCCAGA
2	244	ENSG00000121236_2	ENSG00000121236	GAGAGCTTCTGGCTTCCTCA
2	245	ENSG00000171094_3	ENSG00000171094	ATGAGGGTGATGTTTTTCCG
2	246	ENSG00000151692_1	ENSG00000151692	GATGCTGCCTGCCCTAAACA
2	247	ENSG00000186591_2	ENSG00000186591	CTATAGATGGAGATTTGAAA
2	248	ENSG00000131482_1	ENSG00000131482	GGTGAATTACCAAGACTCCC
2	249	ENSG00000185483_2	ENSG00000185483	TCATCGCGACACAAGTCACG
2	250	ENSG00000223572_3	ENSG00000223572	GGACCGACTAGGCAAATCAG
2	251	ENSG00000084112_2	ENSG00000084112	TGCAGGACCTGGAGTCTACG
2	252	ENSG00000136643_1	ENSG00000136643	GCATAAGTACATCATCTCTG
2	253	ENSG00000110422_3	ENSG00000110422	GTAGTAGTAGCAGGAGCCAG
2	254	ENSG00000132274_2	ENSG00000132274	TCATCTCAGATCTCCAGCGG
2	255	ENSG00000108578_1	ENSG00000108578	TGTTCCCTGTAAAACTCCAA
2	256	ENSG00000102043_2	ENSG00000102043	CCATTAGCCAAACAAACCCA
2	257	ENSG00000145428_2	ENSG00000145428	TCCCCATTACTCCATAGTAG
2	259	ENSG00000145604_3	ENSG00000145604	GTAGCCGCTAAGATTCAGCT
2	260	ENSG00000119414_2	ENSG00000119414	GATCGTATTACACTTTTGCG
2	261	ENSG00000147081_2	ENSG00000147081	TCAGAAGGCAACTTAAACCT
2	262	ENSG00000163516_1	ENSG00000163516	CCAGAAAGAAAGCTACTCCA
2	267	ENSG00000000457_2	ENSG00000000457	GATCACCCGTGACTGGAACA
2	268	ENSG00000102010_3	ENSG00000102010	CTTGTATGACAACTCCCAGG
2	269	ENSG00000204256_1	ENSG00000204256	GCCCAGAAGCAGCAGCACCA
2	270	ENSG00000166501_1	ENSG00000166501	CATCCAGGCCCACATCGACA
2	271	ENSG00000069020_1	ENSG00000069020	GTACCTTCTTCCAAACCCGG
2	272	ENSG00000074966_2	ENSG00000074966	GCCACAGCTGGGTTTAGCTA
2	273	ENSG00000111880_1	ENSG00000111880	CTAAAAATAACAAGAATGGG
2	274	ENSG00000158717_3	ENSG00000158717	TTTTTGTTGCAGCCTCGACA
2	275	ENSG00000109332_2	ENSG00000109332	TCGATATTCTAAGATCACAG
2	276	ENSG00000069275_3	ENSG00000069275	CCCGAGAAGCTAAAAATAAG
2	277	ENSG00000130830_1	ENSG00000130830	TCTTCCTCACTCTTCCTTGG
2	278	ENSG00000152503_2	ENSG00000152503	TTCAGAGTAAGAGCTTACAA
2	279	ENSG00000106992_1	ENSG00000106992	ATGAGGAGACCATCAAAAAG
2	280	ENSG00000162368_2	ENSG00000162368	TCAAGGATGGAACAAGACCA
2	282	ENSG00000115392_2	ENSG00000115392	GCTCCAAGAAAGAAGCACTC
2	283	ENSG00000132323_1	ENSG00000132323	ATCCAACTCAGTATGAAGAG
2	284	NonTargetingControlGuideForHuman_0216	NonTargetingControlGuideForHuman_0216	GGTTTCACTTCGAGACCGGC
2	285	ENSG00000112367_3	ENSG00000112367	AGACAGTGCCAAAGTGACCG
2	286	ENSG00000277957_2	ENSG00000277957	ACTACCTCATCAGTGCTGAG
2	291	ENSG00000176749_2	ENSG00000176749	CTTCCTCTACATGCTCTGCA
2	292	ENSG00000173334_3	ENSG00000173334	GATTGTTCCAGAGTACCAGG
2	293	ENSG00000115239_3	ENSG00000115239	TTAAGGCTGTTGCTTCAACA
2	294	ENSG00000140474_3	ENSG00000140474	TGAGGATCTCAATCTCCGTG
2	295	ENSG00000142875_1	ENSG00000142875	CATGGCATAATACTGTTCAG
2	296	NonTargetingControlGuideForHuman_0249	NonTargetingControlGuideForHuman_0249	ATCTGTGTGACTGCGGTCGG
2	297	ENSG00000112029_2	ENSG00000112029	GGAACCTTCCAAATATGCAG
2	298	ENSG00000175063_1	ENSG00000175063	TTTGCCCACCGGACCCCGGG
2	299	ENSG00000101695_2	ENSG00000101695	TTACTCATCACAGATCGGAA
2	300	ENSG00000162408_2	ENSG00000162408	CATTCCAAATAGTCAACGCA
2	301	ENSG00000092098_2	ENSG00000092098	CTAGAACCTGATCTTGCACG
2	302	ENSG00000165916_2	ENSG00000165916	TTTGGACAAGCAGATCCAGG
2	303	ENSG00000138376_3	ENSG00000138376	TGAGGACTGGAGATAACAGA
2	304	ENSG00000147044_3	ENSG00000147044	CATCGTCGTACAACACTGAA
2	305	ENSG00000169764_2	ENSG00000169764	CTGCTGCAAGAGAAATCCAT
2	306	ENSG00000151876_2	ENSG00000151876	AAAGGAAAGAGATAGAGCAA
2	307	ENSG00000148057_1	ENSG00000148057	TGATGGGCGTGAGCGGCTCG
2	308	ENSG00000100030_3	ENSG00000100030	CTACTGCCAGAGAACCCTGA
2	309	ENSG00000175470_1	ENSG00000175470	CTTGCAACAGGAGACAAGGG
2	310	ENSG00000137802_1	ENSG00000137802	TGCCACGTCCCAAACCCGCA
2	315	ENSG00000100030_2	ENSG00000100030	CTAACAGGCCCATCTTTCCA
2	316	ENSG00000117600_2	ENSG00000117600	CACAGCTGCAAAGGCAGCAA
2	317	ENSG00000082701_3	ENSG00000082701	TCTGCGGTTTAATATCCCGA
2	318	ENSG00000136425_1	ENSG00000136425	CTTCAAAGAAAGGATCGTGG
2	319	ENSG00000167770_2	ENSG00000167770	CCAGCCGCTCTGACACCAGA
2	320	ENSG00000115685_2	ENSG00000115685	AATGGCATCGAGGTCATCGA
2	321	ENSG00000178222_1	ENSG00000178222	GGTGGCAGCAGGCATCCGTG
2	322	ENSG00000152620_3	ENSG00000152620	GATGCTGTCATAGCTGCAGG
2	323	ENSG00000167363_3	ENSG00000167363	GGACAAGTTCGGCTTCCACA
2	324	ENSG00000167641_3	ENSG00000167641	CGCCTGGAGGAGCTGTACCG
2	325	ENSG00000154447_3	ENSG00000154447	TCTGACTGTGATCCGAAGAG
2	326	ENSG00000106346_2	ENSG00000106346	CCATATATGTCTCAACCCAA
2	327	ENSG00000175166_2	ENSG00000175166	CTTTGACTCCAAAGAGAAGG
2	328	ENSG00000169018_1	ENSG00000169018	GGCTGGCTATGTATACAAGG
2	329	ENSG00000061938_2	ENSG00000061938	GACCGGCTACGTAAGCACCA
2	330	ENSG00000198053_3	ENSG00000198053	TCTTCTGTCTGATTCGGACG
2	331	ENSG00000164543_2	ENSG00000164543	CTTCTCTGTCTGCAACACAC
2	332	ENSG00000126067_2	ENSG00000126067	ATATCATGTGAACCTCCTCC
2	333	ENSG00000180543_2	ENSG00000180543	TGGGAGGCAGAAGAAAGGGG
3	51	ENSG00000132017_1	ENSG00000132017	TGACATCTACGTCAGCACCG
3	52	ENSG00000155893_1	ENSG00000155893	GTACTGCAACATCCCCAGCG
3	53	ENSG00000197530_2	ENSG00000197530	TTGCACGGCGAGATGCAGCG
3	54	ENSG00000171791_2	ENSG00000171791	GAAGAGCTCCTCCACCACCG
3	55	ENSG00000179262_3	ENSG00000179262	GGTCCCGCAGGAACTCCAGG
3	56	ENSG00000163029_1	ENSG00000163029	GCTTCTCTACAATTTTTGGG
3	57	ENSG00000109501_2	ENSG00000109501	GAGCTTCCAGTACATGACCA
3	58	ENSG00000110092_1	ENSG00000110092	TCTACACCGACAACTCCATC
3	59	ENSG00000126787_2	ENSG00000126787	GATGATTGTGAATATAAACG
3	60	ENSG00000142675_1	ENSG00000142675	GCTCTGCCCCCAAAGCCTCG
3	61	ENSG00000060069_3	ENSG00000060069	GGATCTACGACTCCAACACG
3	62	ENSG00000006062_2	ENSG00000006062	GTACCGAGAAGAAGTCCACT
3	63	NonTargetingControlGuideForHuman_0297	NonTargetingControlGuideForHuman_0297	CAACGACGGGCCTAGTCTCA
3	64	ENSG00000086544_1	ENSG00000086544	ACTGTCTTCAGCTTCTTCCA
3	65	ENSG00000204308_1	ENSG00000204308	GCAGCGGAGGAGGAGGACGG
3	66	ENSG00000148634_1	ENSG00000148634	GCTTGGGCATCAAATACAAA
3	67	ENSG00000162407_3	ENSG00000162407	GATGGCAATGACGATCCCCA
3	68	ENSG00000168283_1	ENSG00000168283	GTTCTGGTCAAAGAATTCAA
3	69	ENSG00000007264_1	ENSG00000007264	CATGCGGTACCCCTTCTCCA
3	70	ENSG00000139625_2	ENSG00000139625	CCTGCACAAGATTATCCACA
3	75	ENSG00000181852_1	ENSG00000181852	GCTGCTGTACCACTGAGCGC
3	76	ENSG00000137825_2	ENSG00000137825	GCTTCGCGTAGTCTTGAAGT
3	77	ENSG00000137713_1	ENSG00000137713	AGTGGTTCTTGTCAGCCCGA
3	78	ENSG00000102225_3	ENSG00000102225	TGGCAGACTTGATAGCGACG
3	79	ENSG00000168237_3	ENSG00000168237	CTGCATATCCTCAATCGCTA
3	80	ENSG00000139842_3	ENSG00000139842	GTGCTCCTCATGTTCAACGA
3	81	ENSG00000120253_3	ENSG00000120253	GTAAATCCATTACATCACCA
3	82	ENSG00000142149_3	ENSG00000142149	TGTGTCATAAGCGAGCCTGA
3	83	ENSG00000144712_2	ENSG00000144712	CGGCAAACACAGCCCCCGAA
3	84	ENSG00000111530_1	ENSG00000111530	CCAGCCCTAGACTTGCAGTG
3	85	ENSG00000163558_2	ENSG00000163558	TAACCCTGACCAGAACACAG
3	86	ENSG00000059758_1	ENSG00000059758	TTTATTTCCAGGATCAACCG
3	87	ENSG00000276231_2	ENSG00000276231	GGAGCACTATTTCCACGCCG
3	89	ENSG00000181481_1	ENSG00000181481	GTATCTCGCGTGCGGCGCGG
3	90	ENSG00000140795_2	ENSG00000140795	TGTGGTCTCCCCGAGCCTGG
3	91	ENSG00000129465_2	ENSG00000129465	GGCCTGTCCACATTTCAGGG
3	92	ENSG00000144583_1	ENSG00000144583	GGCGCTGCCATCTTGCCGAG
3	93	ENSG00000175104_3	ENSG00000175104	TCATTTATGGAGGAGATCCA
3	99	ENSG00000092140_2	ENSG00000092140	GCCATTTCTTTAGTTCACGG
3	100	ENSG00000170035_3	ENSG00000170035	CCTTCATATACAGAACCCGG
3	101	ENSG00000100225_2	ENSG00000100225	GGAGAAGTGGAAGTTGAGCG
3	102	ENSG00000114670_3	ENSG00000114670	GCGGCTGAGGAAGCTCCAGG
3	103	ENSG00000149311_2	ENSG00000149311	TATGGACTCTGAGAACACAA
3	104	ENSG00000117600_1	ENSG00000117600	GTACATTGAACCAACCCAGG
3	105	ENSG00000137275_2	ENSG00000137275	GTACACATCCGACTTCTCTG
3	106	ENSG00000164068_3	ENSG00000164068	ACTTTCTCCGAGGTGCTCAG
3	107	ENSG00000067840_3	ENSG00000067840	CATACTCCAGCTCATCCAAG
3	108	ENSG00000036672_3	ENSG00000036672	GCAGTGCCTGAGCAACACTC
3	109	ENSG00000100034_2	ENSG00000100034	GCTGTGTTTGATGGTCACGG
3	110	ENSG00000146216_3	ENSG00000146216	GCCTGCATGCTGCGTCCCCG
3	111	ENSG00000181322_2	ENSG00000181322	GGAGGCCGAAAAGAAAGTGC
3	112	ENSG00000089723_2	ENSG00000089723	GGATGGGAACTGCTTCTACA
3	113	ENSG00000168404_2	ENSG00000168404	TTCCCTTAGCAGAATCCACG
3	114	ENSG00000134070_1	ENSG00000134070	GCACAGGTAAGACATTGGGG
3	115	ENSG00000113269_2	ENSG00000113269	ACACGAAGACTAGAGAGCCA
3	116	ENSG00000124789_2	ENSG00000124789	GGTTTGCTCTGAATTCCCAA
3	117	ENSG00000163513_3	ENSG00000163513	ACAACGTGTTGAGAGATCGA
3	118	ENSG00000070159_3	ENSG00000070159	TATGGAGTAGAACTGCACAG
3	123	ENSG00000276293_2	ENSG00000276293	CAGTCTTGATGACAAAGCGC
3	124	ENSG00000165966_3	ENSG00000165966	GCATTGCTGCCAAAGACGGC
3	125	ENSG00000171314_1	ENSG00000171314	GATCAGCACCAGTTTGTAGG
3	126	ENSG00000058272_2	ENSG00000058272	GCTCATAGTAGAAAGTGAAG
3	127	ENSG00000089094_3	ENSG00000089094	GCGTTACTACGAGACGCCCG
3	128	ENSG00000140474_1	ENSG00000140474	TCTGCCCGAGACCTGCTCAG
3	129	ENSG00000099364_3	ENSG00000099364	AGCAAGATTGAGGTGCACCA
3	130	ENSG00000119402_2	ENSG00000119402	CCAGACCCACACTTGTGCAG
3	131	ENSG00000198881_2	ENSG00000198881	CCGCCTGCTTTTGCTCCACG
3	133	ENSG00000204389_1	ENSG00000204389	GGAGGCGGAGAAGTACAAAG
3	135	ENSG00000138032_3	ENSG00000138032	GATTATGGAGAAGTCTGGCG
3	136	ENSG00000111696_3	ENSG00000111696	CTTCGATTATGATTACACCT
3	137	ENSG00000143590_2	ENSG00000143590	GATGTAGTAGTACTCGTGGC
3	138	NonTargetingControlGuideForHuman_0343	NonTargetingControlGuideForHuman_0343	TCCGGAGGCTCAAACCAAGT
3	139	ENSG00000148356_1	ENSG00000148356	CGGCGGGTAGACCATGGCCG
3	140	ENSG00000211456_1	ENSG00000211456	ATTTGACCCATACTTTGCAG
3	141	ENSG00000115170_1	ENSG00000115170	GGAACCACATCGTAGAACGG
3	142	ENSG00000147601_1	ENSG00000147601	CTTCAGCTACAACCACATGA
3	147	ENSG00000173692_1	ENSG00000173692	CTTGCCTCACGTAGTTCACG
3	148	ENSG00000104313_2	ENSG00000104313	TCTTATCCCAGTTTTGGCCA
3	149	ENSG00000143207_3	ENSG00000143207	GCAACTGGAACAGATCCAGA
3	150	ENSG00000142513_3	ENSG00000142513	GCTTCCGGAACTCAAAGCCG
3	151	ENSG00000130413_3	ENSG00000130413	TCTACATTTGAGGTTCTTGA
3	152	ENSG00000144130_3	ENSG00000144130	CCTCCTCTCCTGCAACCAGA
3	153	ENSG00000149923_1	ENSG00000149923	TTTCGACGCTATAGAAGCCA
3	154	ENSG00000099804_3	ENSG00000099804	CCACTTCCTGTACATCACGG
3	155	ENSG00000146809_2	ENSG00000146809	GCTGACCATCGCTTGACACA
3	156	ENSG00000151689_3	ENSG00000151689	TGACACACTGAAGTCCACAG
3	157	ENSG00000127564_1	ENSG00000127564	TGCAACATGGAGCTGCCCCA
3	158	ENSG00000103024_2	ENSG00000103024	TTCCTGGCCGTGAAGCCGGA
3	159	ENSG00000090554_2	ENSG00000090554	TCAAGATTACCCAGTCACCG
3	160	ENSG00000198961_1	ENSG00000198961	AGTGTGATCTTCAAGAACAA
3	161	ENSG00000185238_2	ENSG00000185238	GTACCCTTCTCATACCCCAA
3	162	ENSG00000108395_2	ENSG00000108395	CATTTGCGAGTAAGTCCAAA
3	163	ENSG00000204084_3	ENSG00000204084	GCAGCATAATCCCAACCAGT
3	164	ENSG00000173064_1	ENSG00000173064	TGAGGTGTACCTGGACCCCG
3	165	ENSG00000168038_1	ENSG00000168038	CCTTTGCTATTTGTGCGTGG
3	166	ENSG00000156194_2	ENSG00000156194	CTTTCTCTCCGGTCACCAGG
3	171	ENSG00000155313_1	ENSG00000155313	ATCAACTGAGAGAAATTACG
3	172	ENSG00000198053_2	ENSG00000198053	TCACTCTCAAGTCATCTGCG
3	173	ENSG00000101695_1	ENSG00000101695	TATGTGCCCTCATTTCACTG
3	174	ENSG00000158050_1	ENSG00000158050	GGTAGGGCAAGATCTCCACA
3	175	ENSG00000166167_2	ENSG00000166167	GATCTGGGATAAAAACACAT
3	176	ENSG00000174780_3	ENSG00000174780	CGAGAACGTTCTTACTACCG
3	177	ENSG00000041357_2	ENSG00000041357	ATACCAAGTTGAATATGCCA
3	178	ENSG00000154415_2	ENSG00000154415	TTTGAGAATCCAAAGAATAC
3	179	ENSG00000090061_2	ENSG00000090061	GTAGCAGTGATGTATCTCGC
3	180	ENSG00000166971_1	ENSG00000166971	TCATGTACAGAAGGATTCCA
3	181	ENSG00000133997_3	ENSG00000133997	TCATCATTCGGAAGCAACAG
3	182	ENSG00000033178_2	ENSG00000033178	CTATTAGCAGTGAAGATGAG
3	183	ENSG00000142178_3	ENSG00000142178	GCATCCACCGGGAAGAACAA
3	184	ENSG00000044524_1	ENSG00000044524	AGACCCTCTAACCTCCACCA
3	185	ENSG00000135093_2	ENSG00000135093	TCAAACAAATGTGTGACCCG
3	186	ENSG00000103275_2	ENSG00000103275	TTAAACAAGCCTCCTTCCCA
3	187	ENSG00000166896_3	ENSG00000166896	TCAGGCCCATATGAACAGAG
3	188	ENSG00000167641_2	ENSG00000167641	GTTGGAGTTAGAGAGTGAAG
3	189	ENSG00000164715_1	ENSG00000164715	GTGCATGGCGGCCAGCCCCG
3	190	ENSG00000068078_2	ENSG00000068078	AAGAACGGCAGGGAGTTCCG
3	195	ENSG00000108375_3	ENSG00000108375	GTTTGTGTACAAGAACCAAA
3	196	ENSG00000071054_2	ENSG00000071054	ACATCCTTCCAAATCCCCTA
3	197	ENSG00000135517_3	ENSG00000135517	GGTAACGCTATACAGCACAG
3	198	ENSG00000172113_2	ENSG00000172113	GGAGAAAGGAAGATTGCCAG
3	199	ENSG00000086717_3	ENSG00000086717	TTTTGGGGCTGAACTTACCA
3	200	ENSG00000121879_3	ENSG00000121879	CCTTATGGTTGTCTGTCAAT
3	201	ENSG00000163110_2	ENSG00000163110	GCTCCGTGTGGAAGCTACCG
3	202	ENSG00000004455_2	ENSG00000004455	GAGTGGCCGTTCCTACCACG
3	203	ENSG00000116106_2	ENSG00000116106	TGTCAGCTCTGAAAAAGCCT
3	204	ENSG00000221823_3	ENSG00000221823	CCACAAGATTCCCTTCTCAG
3	205	ENSG00000184349_1	ENSG00000184349	TCCATTATCTGGGATTGCAG
3	206	ENSG00000092531_2	ENSG00000092531	GGTCCAAGCCTTCTTCTATG
3	207	ENSG00000104067_1	ENSG00000104067	TGTGCGTCCATGACTCCTGA
3	208	ENSG00000145949_2	ENSG00000145949	GCCAAAATCATCAAGACCAG
3	209	ENSG00000105221_3	ENSG00000105221	TACTTCCTGCTGAAGAGCGA
3	210	ENSG00000170677_1	ENSG00000170677	TGATGGGTACGCTAAAAAGG
3	211	ENSG00000106617_3	ENSG00000106617	ACACGGTTTTGGGAGAGCCG
3	212	ENSG00000157404_2	ENSG00000157404	TTTGTCCAGGAACTGAGCAG
3	213	NonTargetingControlGuideForHuman_0218	NonTargetingControlGuideForHuman_0218	CCCCAACTTTCGCGACTCCG
3	214	ENSG00000160691_2	ENSG00000160691	CTCATGTCAAACAGGTCCCG
3	219	ENSG00000143393_3	ENSG00000143393	CAGTTGCTCTCAAAGAGCCC
3	220	ENSG00000154001_1	ENSG00000154001	CATACAAGTCAGATCGTCAG
3	221	ENSG00000134758_3	ENSG00000134758	ATCTGGCTAGGATCTCCCCA
3	222	ENSG00000184979_1	ENSG00000184979	GATTTGCGTTGACTGTGCCA
3	223	ENSG00000095015_2	ENSG00000095015	GCATCACTTTGTTAACACGG
3	224	ENSG00000115464_2	ENSG00000115464	CCTTATTGTTCAGAACCCAG
3	225	ENSG00000068120_2	ENSG00000068120	GCCGGCTTCAAGCAACACAG
3	226	ENSG00000167900_2	ENSG00000167900	TGACATCGTGGAGTTCTGCG
3	227	ENSG00000132376_2	ENSG00000132376	GCTGCTCCGGGAGTTCCAGG
3	228	ENSG00000115561_1	ENSG00000115561	GGACGATCAGGAAGAAATGG
3	229	ENSG00000067177_1	ENSG00000067177	GATGGGGTATACCTCAGCAA
3	230	NonTargetingControlGuideForHuman_0245	NonTargetingControlGuideForHuman_0245	ACTCGAAATCACCTATGGTA
3	231	ENSG00000044574_3	ENSG00000044574	CGTTGGCGATGATCTCCACG
3	232	ENSG00000198887_1	ENSG00000198887	GCAAAATGAACTAAAGACCA
3	233	ENSG00000135870_1	ENSG00000135870	GATTTTGTAGGAGCTCCCTG
3	234	ENSG00000168918_3	ENSG00000168918	TTACCCTCAACAGCAAACCG
3	235	ENSG00000185515_3	ENSG00000185515	ATGCGTATAGGAGGATCCAC
3	236	ENSG00000104313_1	ENSG00000104313	GATTGCGTCGAGGTTCAGAT
3	237	NonTargetingControlGuideForHuman_0231	NonTargetingControlGuideForHuman_0231	GATGGCGCGCAGTTGAGTCA
3	238	ENSG00000175390_3	ENSG00000175390	TCACTCCCATGGTCCTCCCA
3	243	ENSG00000130560_1	ENSG00000130560	GGCCATCCTGGATAACCCGG
3	244	ENSG00000162733_3	ENSG00000162733	CCTCATCACCTAGTGAACAA
3	245	ENSG00000118369_1	ENSG00000118369	GTGAGTTGTTCTCAGTCAAG
3	246	ENSG00000172046_1	ENSG00000172046	TGGTGGGGTTGAATCCAGAG
3	247	ENSG00000159461_1	ENSG00000159461	GTTTAAGCGAGGTCTCCCTT
3	248	ENSG00000163932_1	ENSG00000163932	TTGCACACAGAACAGAAGGT
3	249	ENSG00000159459_3	ENSG00000159459	TCAGAGGTATGAACTTGCCG
3	250	ENSG00000142149_2	ENSG00000142149	GTAATGTCACCTATCCCAAC
3	251	ENSG00000100387_2	ENSG00000100387	CACAATATCCCAGGCCCAGA
3	252	ENSG00000165238_3	ENSG00000165238	GCAGTGGCTTGCCCAGGCGG
3	253	ENSG00000136960_2	ENSG00000136960	ACAAACGGCTTCATACAAAA
3	254	ENSG00000172071_1	ENSG00000172071	ACTCAGCTCTCCTAGCCCAA
3	255	ENSG00000163636_2	ENSG00000163636	GATAGAATACAATATCCAAT
3	256	ENSG00000172680_1	ENSG00000172680	TTATGGCCACAGGAACACCG
3	258	ENSG00000140015_2	ENSG00000140015	GCTGGTACTGGATAGTGTGG
3	259	ENSG00000024048_3	ENSG00000024048	GTGTCATATCTGAAGCCACA
3	260	ENSG00000119121_1	ENSG00000119121	GCTCCTCACGACCAAGAAGA
3	261	ENSG00000034677_3	ENSG00000034677	GGTGCCAAATCTGTTTACAG
3	262	ENSG00000152556_2	ENSG00000152556	GATAAGGCCAATCCTCACAG
3	267	ENSG00000184304_3	ENSG00000184304	CTGAAAGTCTTCAAAGGTGG
3	268	ENSG00000168060_3	ENSG00000168060	GCACCAGGTCCTCATCCCGA
3	269	ENSG00000102226_1	ENSG00000102226	AATGCACTCCTGCAGCCGCA
3	270	ENSG00000004799_1	ENSG00000004799	AGGCGGTCAATAATTCTCAG
3	272	ENSG00000165966_2	ENSG00000165966	ACAGATGATGAAGAAGACAC
3	273	ENSG00000072401_3	ENSG00000072401	GTGCAATATCTGGTACTAAG
3	274	ENSG00000076685_2	ENSG00000076685	TTACATCCTGGAACATACTC
3	275	ENSG00000147912_2	ENSG00000147912	GGCTCAAGAGAACTTCAGCG
3	276	ENSG00000058056_1	ENSG00000058056	CGTCAGTCAGATTCAACCAG
3	277	ENSG00000183960_3	ENSG00000183960	GCTCAGCGTGAAGTACAGAG
3	278	ENSG00000078795_2	ENSG00000078795	AAGAAATCCCCAGTGCCAAG
3	279	ENSG00000151208_1	ENSG00000151208	CTCACGATGGAGATGCCCAG
3	280	ENSG00000197329_3	ENSG00000197329	ATAGAGGAAGGAGGAAAAGT
3	281	ENSG00000185338_1	ENSG00000185338	GGCCGGCCTGAAAGTGCACG
3	282	ENSG00000154473_2	ENSG00000154473	CTGCTGTTCCCACAATCAGC
3	283	ENSG00000134318_1	ENSG00000134318	GAGAACGTCAGGATGCAGAT
3	284	ENSG00000046774_2	ENSG00000046774	GGATGTGGAGAAAGAAGAGG
3	285	ENSG00000067840_2	ENSG00000067840	CCTGATGGTTTGCTACCGCA
3	286	ENSG00000069275_2	ENSG00000069275	ATAAAAATGTGCGCCAACAA
3	291	ENSG00000137075_2	ENSG00000137075	TGGAGAAGTAGAAAATTACG
3	292	ENSG00000068078_3	ENSG00000068078	GCTGCCGGCCAACCAGACGG
3	293	ENSG00000011566_2	ENSG00000011566	CTATGTGGTACAGCAACAAG
3	294	ENSG00000197323_3	ENSG00000197323	AGAATGCTGCCAGAATACCA
3	295	ENSG00000165304_1	ENSG00000165304	TCAATCTCCGTTTTGATCCG
3	297	ENSG00000185988_1	ENSG00000185988	GCACAGCTGCAGGTGTCTGA
3	298	ENSG00000159352_3	ENSG00000159352	GCTGATGGTCATCTTCAGCA
3	299	ENSG00000136643_2	ENSG00000136643	GCTCAGGACACCATTAGCAG
3	300	ENSG00000100324_2	ENSG00000100324	AAGCCCGTCACCCCATCCAG
3	301	ENSG00000156345_2	ENSG00000156345	GCTCGAGTCTTTTCCCCAGA
3	302	ENSG00000160867_1	ENSG00000160867	TGGAGCCTCGTGCCAGGCAG
3	303	ENSG00000183580_1	ENSG00000183580	GCGAACAATGGCAAACAGTA
3	304	ENSG00000204084_1	ENSG00000204084	TGTGTCCCTGTCCAAGCGAG
3	305	ENSG00000099875_2	ENSG00000099875	TGTGACTTCGACCTGGGCAG
3	306	ENSG00000198208_3	ENSG00000198208	GGGCTGGCTCCACTGCTCAG
3	307	ENSG00000167986_2	ENSG00000167986	CCTCTCCAAGGAGTTCTACA
3	308	ENSG00000166233_2	ENSG00000166233	CTTGGCCCATGGGAACCACA
3	309	ENSG00000169967_3	ENSG00000169967	TCTACATTATACCAATAACG
3	310	ENSG00000130957_3	ENSG00000130957	CCCTGTGGAGAGAGCCACCA
3	315	ENSG00000196730_2	ENSG00000196730	AAGTCAATGATCTTGATCCG
3	316	ENSG00000105568_3	ENSG00000105568	GATGAAAGACTGTGAGGCCG
3	317	ENSG00000086061_3	ENSG00000086061	TATCGTAGACCATATGAAAA
3	318	ENSG00000077009_1	ENSG00000077009	AGAGCAGGAAGCCTTCCAGG
3	319	ENSG00000151893_3	ENSG00000151893	TTTCAATATAGAGATCTGGA
3	320	ENSG00000105173_1	ENSG00000105173	CTGGATGGTGCAATAATCCG
3	321	ENSG00000162551_1	ENSG00000162551	CCACTTCATCTGGAACCGCA
3	322	ENSG00000259529_2	ENSG00000259529	GGTAGAAGAGGCAGTCTCGA
3	323	ENSG00000092871_2	ENSG00000092871	GGTCAGACAGAGAGGCCCTT
3	324	ENSG00000109339_2	ENSG00000109339	CCCAGATTCCCTCTTCCCAG
3	325	ENSG00000100897_2	ENSG00000100897	GATGGACGAGAAGTACTAGG
3	326	ENSG00000132326_3	ENSG00000132326	AGACGTGCCCTCCTACACCG
3	327	ENSG00000179455_3	ENSG00000179455	GGAGCAGCAGATTCCCCGGA
3	328	ENSG00000222028_1	ENSG00000222028	GCCATGATGTCTCAATACCG
3	329	ENSG00000151689_2	ENSG00000151689	GGCATCTGAAGCATTAGCCA
3	330	ENSG00000110931_1	ENSG00000110931	ACAGTGAGCGTTCCTCCCGC
3	331	ENSG00000131037_3	ENSG00000131037	TACAGACCCGAGTTCTTCAG
3	332	ENSG00000145416_3	ENSG00000145416	GCAAGGACATGAATGATGCA
3	333	ENSG00000167770_1	ENSG00000167770	GCAGGACCGAATTCAGCAAG
3	334	ENSG00000136267_2	ENSG00000136267	TTTGCAGGAGAAGTAGTCCG
4	51	ENSG00000069702_2	ENSG00000069702	TTGAAGGTGATGTTTCCGTG
4	52	ENSG00000124789_3	ENSG00000124789	GAAAAGTTCAAGAAACCCGA
4	53	ENSG00000144228_2	ENSG00000144228	GAGCATATCGATTTGTGCAA
4	54	ENSG00000108443_2	ENSG00000108443	TTACTTGGCAGAAATCTCCA
4	55	ENSG00000114374_2	ENSG00000114374	GTAACGGGTGAACTACAGAC
4	57	ENSG00000100519_3	ENSG00000100519	TCTATTGTAGACAAGTACAT
4	58	ENSG00000196367_3	ENSG00000196367	TGGAAGGTGAACATGTACCG
4	59	ENSG00000154124_1	ENSG00000154124	TTTCTATTTCATCTGCAGCA
4	60	ENSG00000164164_1	ENSG00000164164	ATTGACACAGGAACTGGAGA
4	61	ENSG00000143322_3	ENSG00000143322	GGTTCAACATCACAACCATA
4	62	ENSG00000261609_3	ENSG00000261609	ATAAATATCGTAACACTCCA
4	63	ENSG00000140443_2	ENSG00000140443	GCAACCTGACCATCAAAGCA
4	64	ENSG00000156510_2	ENSG00000156510	ACGCCCAATGAAATCATCCG
4	65	ENSG00000175175_2	ENSG00000175175	GTAGTTTGCTGAAGACAGAA
4	66	ENSG00000120885_1	ENSG00000120885	GTACTATCTGCGGGTCACCA
4	67	ENSG00000152104_1	ENSG00000152104	CTACTTGGAGGAGATCCAGT
4	68	ENSG00000204264_1	ENSG00000204264	ATAAGTGTTCCCACTACCCG
4	69	ENSG00000140795_3	ENSG00000140795	GCATGTGCTGAGCACCAGTG
4	70	ENSG00000030304_2	ENSG00000030304	CTTTGGAATATGCTGTCCCG
4	75	NonTargetingControlGuideForHuman_0226	NonTargetingControlGuideForHuman_0226	CCGTCTCCGCATCGTCTTTT
4	76	ENSG00000086758_3	ENSG00000086758	GTATCTACATTACTGCCAGA
4	77	ENSG00000079335_3	ENSG00000079335	GCTGGGAGCTGCCATTCAAG
4	78	ENSG00000072518_3	ENSG00000072518	GTAACAACGCAGAAAATAAG
4	79	ENSG00000174989_2	ENSG00000174989	GTACATCAGATCTCCAGCAG
4	80	ENSG00000198887_2	ENSG00000198887	ACACAACTCCTCACTCCCCA
4	81	ENSG00000104331_3	ENSG00000104331	GATTAATACTGAGGAACACG
4	82	ENSG00000138834_1	ENSG00000138834	CTTGTAGTGGATGTTCACCG
4	83	ENSG00000086015_2	ENSG00000086015	AGCTGGCTAACGATGTAGCG
4	84	ENSG00000124784_2	ENSG00000124784	TGATATACACGCCTCCACCG
4	85	ENSG00000163840_2	ENSG00000163840	CAGAAAGGAAATCAGCCAGA
4	86	ENSG00000189056_1	ENSG00000189056	TGAGTCCGCAAGAGTCACCG
4	87	ENSG00000138942_2	ENSG00000138942	GCCAGAGCCGGAGAATAGAG
4	88	ENSG00000165458_3	ENSG00000165458	TTTCTTGGAGATGAACTGGG
4	89	ENSG00000105613_3	ENSG00000105613	GCAGGTGGTAGAACTCCTCG
4	90	ENSG00000135093_1	ENSG00000135093	GTTCACCTCCCAGTACTCCA
4	91	ENSG00000119048_1	ENSG00000119048	GGCTCATGCGGGATTTCAAG
4	92	ENSG00000198648_2	ENSG00000198648	AGTGCGTTCCTAGCAACAGG
4	93	ENSG00000254087_2	ENSG00000254087	TTAATCATGTCGCTGATACA
4	94	ENSG00000157764_2	ENSG00000157764	TGTCGAAAGCTGCTTTTCCA
4	99	ENSG00000092098_3	ENSG00000092098	GTTCCATAAGAAGCTGACCG
4	100	ENSG00000103126_2	ENSG00000103126	GTTCTTCTCCGCATCCTCCG
4	101	ENSG00000041357_3	ENSG00000041357	GACCCTAGTGGAAATTACGG
4	102	ENSG00000259316_1	ENSG00000259316	AAGTAAATGTTCGGTCACAG
4	103	ENSG00000122257_3	ENSG00000122257	GTGGAGGAGGAACACCCGGA
4	104	ENSG00000182979_1	ENSG00000182979	TTTGGCCTCCACGTTCCCAT
4	105	ENSG00000132716_2	ENSG00000132716	GGCAGGATGATTTCTCCCAG
4	106	ENSG00000137825_3	ENSG00000137825	GAAGAACTCGGATACCTCCA
4	107	ENSG00000163349_1	ENSG00000163349	GCTGATGCTGATCTTGGACA
4	108	ENSG00000175093_1	ENSG00000175093	TGTTGGACATGCCAGCGGCG
4	109	ENSG00000243678_1	ENSG00000243678	TTCATCGCCATCAAGCCGGA
4	110	ENSG00000106336_1	ENSG00000106336	TCTTGCTGAGACATCGGCGG
4	111	ENSG00000141867_3	ENSG00000141867	ACTGGATGATGTGCACCACG
4	112	ENSG00000147364_3	ENSG00000147364	ATGTTGTTCAGCATGTGCAG
4	113	ENSG00000112130_2	ENSG00000112130	TTAGGATCCAAATTGTCAGA
4	114	ENSG00000133731_2	ENSG00000133731	TCTCAGCCTGGCCAACAAGA
4	115	ENSG00000118246_2	ENSG00000118246	GTTTATGAAGAGAATAGTAG
4	116	ENSG00000011275_3	ENSG00000011275	GTGAATTCAGAGATTCCAGG
4	117	ENSG00000127329_3	ENSG00000127329	TCTGGATGAAGAGAGAACAG
4	118	ENSG00000163491_2	ENSG00000163491	GCTCACTCTTCAGTACCTCG
4	123	ENSG00000065361_2	ENSG00000065361	GGATGGCCCGAGACCCACCA
4	124	ENSG00000108666_3	ENSG00000108666	GCGCAGCTCTGGCTCCACTT
4	125	ENSG00000128951_2	ENSG00000128951	TTTGCAGCCAAGCCTGACCG
4	126	ENSG00000169018_3	ENSG00000169018	ACAGCTCCTCTGTAAATGAT
4	127	ENSG00000137802_2	ENSG00000137802	AGACATTGCTAGCGTCACCG
4	128	ENSG00000164197_1	ENSG00000164197	GCAGCTTATCCATTCTGGAA
4	129	ENSG00000095777_3	ENSG00000095777	GGAGGAAGAAGATAAAGCAG
4	130	ENSG00000122779_1	ENSG00000122779	GGTGAGCTCAAATCGATCAT
4	131	ENSG00000101109_3	ENSG00000101109	CACCATGGTGATCAATGCAG
4	132	NonTargetingControlGuideForHuman_0323	NonTargetingControlGuideForHuman_0323	CCCAGGTGTATAATGAAACG
4	133	ENSG00000089558_2	ENSG00000089558	TTACATCTTCAACATCACCG
4	134	ENSG00000167393_3	ENSG00000167393	CCGACCTTCTACTTCCCCAG
4	135	ENSG00000136986_2	ENSG00000136986	TAAAGTACTGACATGATCAG
4	136	ENSG00000167130_3	ENSG00000167130	GCTGCTATCCTGGGGAACAG
4	137	ENSG00000150991_2	ENSG00000150991	GCATCCCTCCTGATCAGCAG
4	138	ENSG00000147853_2	ENSG00000147853	TTATAGACTCGGCCACTGGC
4	139	ENSG00000157212_2	ENSG00000157212	GATTCAGTATAGTCGCTACA
4	140	ENSG00000198276_2	ENSG00000198276	GCAGACATCGTGGTCCCCAG
4	141	ENSG00000152422_1	ENSG00000152422	TTACTGATGGTCATTCAGCA
4	142	ENSG00000002746_1	ENSG00000002746	GATTGCTTGGACCTGCCACG
4	147	ENSG00000113163_2	ENSG00000113163	ATGTAGGCGGAGATGCCAAT
4	149	ENSG00000233948_2	ENSG00000233948	TAAAGCAGCTGCGCACCGAG
4	150	ENSG00000129465_3	ENSG00000129465	GTTCCTCGATGGACACCAAG
4	152	ENSG00000131771_1	ENSG00000131771	AAGGTGGTGTGTAGGCACAG
4	153	ENSG00000122126_2	ENSG00000122126	CTTCGGGCTGAACCTTTTGA
4	154	ENSG00000082512_3	ENSG00000082512	GTACCGGCCCAGAATAACCT
4	156	ENSG00000262304_2	ENSG00000262304	ACTTCTTTAAGAAAACCAAA
4	157	ENSG00000092531_1	ENSG00000092531	ACTATGCTGGATGAACAAAA
4	158	ENSG00000125503_3	ENSG00000125503	CCAGAATCGGAAGAGCCAGA
4	159	ENSG00000166548_2	ENSG00000166548	GGAAAAAGAGAAAAAATCAG
4	160	ENSG00000141570_1	ENSG00000141570	ACCATCCCTTCCATTTCACG
4	161	ENSG00000162999_2	ENSG00000162999	GGATACACTGAAAAAGAATA
4	162	ENSG00000113441_1	ENSG00000113441	GGGTTTGCTCACCTTCCGAG
4	163	ENSG00000067066_3	ENSG00000067066	CTACTTGGAGAATACCCAGC
4	164	ENSG00000239388_2	ENSG00000239388	GAAGCAGCTTGACTGAAGAG
4	165	ENSG00000149948_1	ENSG00000149948	GCGCCTCAGAAGAGAGGACG
4	166	ENSG00000266173_2	ENSG00000266173	ACAGCCTGTGAACTGGCCAA
4	171	ENSG00000109670_3	ENSG00000109670	GTATATTCTGAGACTTTGCA
4	172	ENSG00000162302_3	ENSG00000162302	GATCATGTGCAAAATCCGCG
4	173	ENSG00000073331_1	ENSG00000073331	GTTAAGGACCCTGATCCAGG
4	174	ENSG00000105926_1	ENSG00000105926	GTCGATCTATCATTCCCCCA
4	175	ENSG00000072135_1	ENSG00000072135	CACGCCGTCAGCCTTCCAGG
4	176	ENSG00000276463_1	ENSG00000276463	ACTGAACCAACACTTAACCG
4	177	ENSG00000148053_1	ENSG00000148053	GCTTCAGTGGTTCTATAACG
4	178	ENSG00000094914_3	ENSG00000094914	GCCAAGACAGAGGCACTAAG
4	179	ENSG00000136960_1	ENSG00000136960	GGTCTGGAATTATTTCCAAA
4	180	ENSG00000144677_2	ENSG00000144677	ATAGTTCCATCGATTTCAAC
4	181	ENSG00000157353_1	ENSG00000157353	CCTCCCCGTGGAGAACCCCG
4	182	ENSG00000117676_2	ENSG00000117676	TGGAGTATCTGCACTCACAG
4	183	ENSG00000268643_2	ENSG00000268643	TCAGCCTCACAATATTGCAG
4	184	ENSG00000155252_3	ENSG00000155252	CGAGAGCTAGAACTATCCAT
4	185	ENSG00000077264_1	ENSG00000077264	GGGGTTTGATGCAGTCACCG
4	186	ENSG00000198919_1	ENSG00000198919	AGATGCCATGATCCACCCAA
4	187	ENSG00000169679_1	ENSG00000169679	TCCCAATGTAGAATTCCCAG
4	188	ENSG00000156475_3	ENSG00000156475	TCGCTAGTAATTCTCCCGTG
4	189	ENSG00000163295_1	ENSG00000163295	CTGCTGAGCAGGAACCCCCG
4	190	ENSG00000087074_2	ENSG00000087074	GAGAGGACAGAGAAACACTG
4	195	ENSG00000151148_1	ENSG00000151148	GATCTGTTGAATCCAAAGGA
4	196	ENSG00000120899_2	ENSG00000120899	GCTGCTCTATTTTTACCAAC
4	197	ENSG00000131626_3	ENSG00000131626	TTTCTTTCTTGCCAAACAAG
4	198	ENSG00000003987_2	ENSG00000003987	TCTTGCAGCGAATCAGCAGA
4	199	ENSG00000165731_2	ENSG00000165731	CGGTGAGCAGGGGAAAGCCG
4	200	ENSG00000101040_2	ENSG00000101040	TATCCGACAAGGAAATCCGG
4	201	ENSG00000125779_1	ENSG00000125779	ACTCAGTCGGATTCAATGGA
4	202	ENSG00000136536_2	ENSG00000136536	ATAGAGCCATGCAAGTGCAC
4	203	ENSG00000165238_1	ENSG00000165238	GCCACTGGATCAAGGCCACG
4	204	ENSG00000005882_3	ENSG00000005882	CTTGAGATAGATGACAGCAT
4	206	ENSG00000007264_3	ENSG00000007264	AGAAAACTGCAGGAGCTGAG
4	207	ENSG00000198870_3	ENSG00000198870	GGAGACCTACCAGCTCCACA
4	209	ENSG00000165025_3	ENSG00000165025	ATAACTCATCTTTAAGAGCG
4	210	ENSG00000160551_1	ENSG00000160551	GCATTCATATTAAATAAAGG
4	211	ENSG00000079337_1	ENSG00000079337	GCCATGTTCTTCCAGCCGCA
4	212	ENSG00000268643_3	ENSG00000268643	AGAAGGTTCTCCAGGACAAG
4	213	ENSG00000072195_2	ENSG00000072195	GCTTGGGCTCCCCCTGCACG
4	214	ENSG00000157881_2	ENSG00000157881	AGAAGCCTCCAAAGTACACG
4	219	ENSG00000110931_2	ENSG00000110931	GGTGTGAGCAATGAATTCAA
4	220	ENSG00000173137_3	ENSG00000173137	GGTGCACCACCAGTAGTCCA
4	221	ENSG00000111816_1	ENSG00000111816	GGATCCAAATGACTTCCTGA
4	222	ENSG00000130413_1	ENSG00000130413	GCATCAGGGACATTTCCCCA
4	223	ENSG00000119283_1	ENSG00000119283	ACTGATGGAGTACTGCCTGG
4	224	ENSG00000276293_1	ENSG00000276293	GTAGGTTTCCACACCATCCA
4	225	ENSG00000126107_2	ENSG00000126107	GCTCTTCTGACATATCTGCC
4	226	NonTargetingControlGuideForHuman_0337	NonTargetingControlGuideForHuman_0337	TGACTCGGGCAATATCGGTT
4	227	ENSG00000204580_1	ENSG00000204580	GGTCCTTCCAGCCCATCCAG
4	228	ENSG00000087053_1	ENSG00000087053	TGTAATAGTGAACAACAGAG
4	229	ENSG00000101182_1	ENSG00000101182	TGTCTTCTGTCCCTTCAAGG
4	230	ENSG00000150867_1	ENSG00000150867	GTAGTCCATGAGCTTCAGCT
4	231	ENSG00000169418_3	ENSG00000169418	GCAGTACGCGAACAATCTGG
4	232	ENSG00000100077_2	ENSG00000100077	TGACCGAATGACACTCACCG
4	233	ENSG00000153827_1	ENSG00000153827	ATATCGAACTGAAGAAAGGA
4	235	ENSG00000134574_1	ENSG00000134574	TGTGTCTGCTAGTAGCCGAA
4	236	ENSG00000196313_1	ENSG00000196313	GTACTGTCTCCTTTGCACAT
4	237	ENSG00000153208_1	ENSG00000153208	GCGTGAGGAAGGGATAACAG
4	238	ENSG00000010671_2	ENSG00000010671	AATGATCTACAGCTGCGGAA
4	243	ENSG00000184634_2	ENSG00000184634	TAAGGTGTGTTATAGAACCA
4	244	ENSG00000106683_3	ENSG00000106683	TCTCCGGCTTATACTCCCAG
4	245	ENSG00000166226_1	ENSG00000166226	GAAAGGCTCTGGCAACCTGG
4	246	ENSG00000085382_3	ENSG00000085382	GTGCAGTGCTTGCTAGACAG
4	247	NonTargetingControlGuideForHuman_0346	NonTargetingControlGuideForHuman_0346	CCCGTGGCGTGCGCACCTGT
4	248	ENSG00000179295_2	ENSG00000179295	GGAAGTCCAGCACGCCCCCA
4	249	ENSG00000111816_2	ENSG00000111816	TGATTTGTCGTATAAAACCG
4	250	ENSG00000156831_3	ENSG00000156831	TGATTGAGTCCAGGCAAAAG
4	251	ENSG00000044090_1	ENSG00000044090	GCAGCTGGTGGACTTCCCCG
4	252	ENSG00000070159_2	ENSG00000070159	GCTCTTAGATGACTTCCACA
4	253	ENSG00000085415_2	ENSG00000085415	GCTACTGTCATCACTTCCTA
4	254	ENSG00000180228_1	ENSG00000180228	GCTGCTTAGTGAAATTGCCA
4	255	ENSG00000167524_2	ENSG00000167524	TCCTACAGAGGGATACCGTG
4	256	NonTargetingControlGuideForHuman_0317	NonTargetingControlGuideForHuman_0317	TGAATCGTAACCTCGCCATT
4	258	ENSG00000156395_1	ENSG00000156395	ATATTCATCCTGGACAACCA
4	259	ENSG00000162931_3	ENSG00000162931	AGGAGCAGAGCTTAGCCGAG
4	260	ENSG00000169302_1	ENSG00000169302	GCAGGTCTCCACCCAGCAGG
4	261	ENSG00000004799_3	ENSG00000004799	TCAGCATCCGAGTAGAAATA
4	262	ENSG00000123612_1	ENSG00000123612	TGAGGCAGAAATTTACCAGA
4	267	ENSG00000136807_2	ENSG00000136807	GGTATATACTACCCTTGCAG
4	268	ENSG00000048140_2	ENSG00000048140	CCAGGAAGAAGATGAGACCG
4	269	ENSG00000086061_2	ENSG00000086061	GTTCTTGGTCTCCTTCACCA
4	270	ENSG00000130413_2	ENSG00000130413	AAGAAATTCTGGATAGGAAA
4	271	ENSG00000149948_3	ENSG00000149948	ACTGGAGAAAAACGGCCAAG
4	272	ENSG00000049759_3	ENSG00000049759	GGTTACTGCAGTTTGTCACA
4	273	ENSG00000123124_2	ENSG00000123124	ATAACACCAGAACAACAACG
4	274	ENSG00000011275_1	ENSG00000011275	TCCTAATCCTCACTGCCGAA
4	275	ENSG00000206181_2	ENSG00000206181	CTCTTCACCAAAGTTCCGGG
4	276	ENSG00000117461_3	ENSG00000117461	GGATGCAGAATGGTACTGGG
4	277	ENSG00000105568_2	ENSG00000105568	GGTGGCTGACAAGTTCACAG
4	278	ENSG00000142731_1	ENSG00000142731	TCATGCACCAGATCATCACA
4	279	ENSG00000148331_2	ENSG00000148331	AGACCCAGTCACCTACTACA
4	280	ENSG00000114956_2	ENSG00000114956	GTTCCCTCAGTGACATCGAG
4	281	ENSG00000164879_1	ENSG00000164879	CCATCATAAGACACAGACCA
4	282	ENSG00000122008_3	ENSG00000122008	ATTCAGTGAGATAAATAAAG
4	283	ENSG00000134480_2	ENSG00000134480	GTCCAAGAGGACTCTCCCGG
4	284	ENSG00000108578_2	ENSG00000108578	GTACACAGTGGAGCAACCAA
4	285	ENSG00000132958_2	ENSG00000132958	ACTGGAATCTCCCTCCAAGA
4	286	ENSG00000081721_1	ENSG00000081721	GGAGGAGCCCAGCTTCAAGG
4	291	ENSG00000100784_3	ENSG00000100784	GAAAAACTACCTTCTCCCAG
4	292	ENSG00000171132_3	ENSG00000171132	ATGCTGGTGGAGGAACATGA
4	293	ENSG00000141582_2	ENSG00000141582	ATATAACACGTGGGAACCGG
4	294	ENSG00000103266_1	ENSG00000103266	TGTAATACACGGCCACCAGC
4	296	ENSG00000196182_1	ENSG00000196182	CGCTCACCAGATGCTTCCCG
4	298	ENSG00000152422_3	ENSG00000152422	TGGAGACTGATCTTTATAAG
4	299	ENSG00000164896_3	ENSG00000164896	GGAACAGGCGAAGAGCCCTG
4	300	ENSG00000088808_1	ENSG00000088808	TGAAGAAGCCCAACTCGGAG
4	301	ENSG00000149177_2	ENSG00000149177	TGTGGCACTGATGTTCACAG
4	302	ENSG00000005882_2	ENSG00000005882	CCAGCCCATCCCAAACACAT
4	303	ENSG00000163002_3	ENSG00000163002	CTAGGTACACCAACACAACC
4	305	ENSG00000130985_1	ENSG00000130985	AGTGAAGCAGACATAGACGA
4	306	ENSG00000116661_1	ENSG00000116661	GTGCTCGGACAGTAGCTTAA
4	307	ENSG00000163904_3	ENSG00000163904	CGATCTCCTTGAACTTACAG
4	308	ENSG00000144724_3	ENSG00000144724	GGTCAGAAGGGAAATCCCAA
4	309	ENSG00000163833_1	ENSG00000163833	GTACAGCCATGGAAACCACA
4	310	ENSG00000114739_3	ENSG00000114739	GCATTGACATGTATGCCATG
4	315	ENSG00000120156_2	ENSG00000120156	GATCATATAGAAGTAAACAG
4	316	ENSG00000165434_3	ENSG00000165434	TACTGCCTCTCACAACCGCA
4	317	ENSG00000118046_1	ENSG00000118046	CTTCAAGGTGGACATCTGGT
4	318	ENSG00000005700_3	ENSG00000005700	ATTCTGGCTTCCATGACCCA
4	319	ENSG00000153233_2	ENSG00000153233	TTGTGTCTATACCAACACCA
4	320	ENSG00000100814_2	ENSG00000100814	CACATCTTCTGTGATCAGCA
4	321	ENSG00000081721_3	ENSG00000081721	CATCTTCCATGCTTACCACA
4	322	ENSG00000173137_1	ENSG00000173137	TCTCCTGAAGAACACAGCAG
4	323	ENSG00000148356_3	ENSG00000148356	GCTGAGCCAAATGAGCCCAG
4	324	ENSG00000027075_1	ENSG00000027075	AGATCGACCCTAAGACGACA
4	325	ENSG00000141639_2	ENSG00000141639	CAGCTGTTAGGCGATCCATG
4	326	ENSG00000165434_1	ENSG00000165434	CTTCTTTCCCATTTTCCAGG
4	327	ENSG00000095261_1	ENSG00000095261	GATCCACTGGAGCTCTTCCG
4	328	ENSG00000170142_2	ENSG00000170142	GGGAAGTTAGAGGACGCCCG
4	329	ENSG00000140992_1	ENSG00000140992	TCTGCTTTAGAGTACTTGCA
4	330	ENSG00000102575_3	ENSG00000102575	CCCCAATGCCCCATTCCACA
4	331	ENSG00000196313_3	ENSG00000196313	GTAGTTGTCTGCTTGAAGAA
4	332	ENSG00000128731_1	ENSG00000128731	CATCACCCTGGACAACCGCG
4	333	ENSG00000126261_3	ENSG00000126261	TTTGGGCCCCACTTTTTCCG
4	334	ENSG00000131653_3	ENSG00000131653	AGCTGTCCCACATCAACGCG
5	51	ENSG00000132518_2	ENSG00000132518	AGCATGTCAGACATTCGCAG
5	52	ENSG00000198730_1	ENSG00000198730	GACTTCGATCAGTTACCGGA
5	53	ENSG00000125508_2	ENSG00000125508	GGAGCCTGTGTACATCGTCA
5	54	NonTargetingControlGuideForHuman_0270	NonTargetingControlGuideForHuman_0270	ACGATCGGTAATGGTCTGTT
5	55	ENSG00000105520_3	ENSG00000105520	GGTTTCGGTACTCGGCCACG
5	56	ENSG00000139174_1	ENSG00000139174	ATAATCATGATGAAACACAG
5	57	ENSG00000157119_1	ENSG00000157119	TTGACCATCTGGACTCAGAG
5	58	ENSG00000188906_3	ENSG00000188906	TGTGCCAACGAGAATCACAG
5	59	ENSG00000065883_2	ENSG00000065883	CTGCCCCCTGAGCTACCAGG
5	60	ENSG00000105810_2	ENSG00000105810	CCGCATCTATAGTTTCCAGA
5	61	ENSG00000108523_3	ENSG00000108523	CCTACACATGACTATCAGAA
5	62	ENSG00000112282_2	ENSG00000112282	CTAAGGAAGCGTGTAAACTG
5	63	ENSG00000132535_3	ENSG00000132535	CATGACATAGAGGCGAACGA
5	64	ENSG00000221914_2	ENSG00000221914	CTAGCAACAGGAGATAAAGG
5	65	ENSG00000197442_3	ENSG00000197442	ACACCATTACCGAAGAGAAG
5	66	ENSG00000169189_1	ENSG00000169189	GTATTGCTCCATCTCCAGGA
5	67	ENSG00000103266_2	ENSG00000103266	TCGCGATTCGAAGAGCGCTG
5	68	NonTargetingControlGuideForHuman_0347	NonTargetingControlGuideForHuman_0347	GGCTGGTTGACGACTCCTGA
5	69	ENSG00000100991_1	ENSG00000100991	GGACCGATTTGAAAACCAGG
5	70	ENSG00000182247_3	ENSG00000182247	CCTTCATAGACAGATCCTGG
5	75	ENSG00000113163_1	ENSG00000113163	ACCTTGGTAAGCCCACCAGA
5	76	ENSG00000183317_3	ENSG00000183317	GGAGGAGGATGAGATCCGCA
5	77	ENSG00000135503_1	ENSG00000135503	GGAAGCAGAGATATACCAGA
5	78	ENSG00000144712_3	ENSG00000144712	GCAGGCTGCCAGCACCCACA
5	79	ENSG00000005421_1	ENSG00000005421	CCACAGATATGTTATCCACG
5	80	ENSG00000155367_1	ENSG00000155367	CTTTCTCTCCTGCTTCCCTG
5	81	ENSG00000082126_1	ENSG00000082126	TCTGCTGGCTATTCACAGGA
5	82	NonTargetingControlGuideForHuman_0250	NonTargetingControlGuideForHuman_0250	TGGAAAGCGAGCACACCGTC
5	83	ENSG00000042429_2	ENSG00000042429	TGAAGAGGTTAACTGTGCCG
5	84	ENSG00000168038_3	ENSG00000168038	ACAGCACCAGAAGTTGTGAG
5	85	ENSG00000137770_2	ENSG00000137770	TTATTCATCAGCCCACGCGG
5	86	ENSG00000123836_3	ENSG00000123836	TATCCAAGAAGTAGGCCAGG
5	87	ENSG00000138081_3	ENSG00000138081	AGAGCCTTCCATAAAAACGA
5	88	ENSG00000061938_1	ENSG00000061938	ACTGTATCTGGGAAACCCCA
5	89	ENSG00000198730_2	ENSG00000198730	GCCTGCTTCTGCCTACTTGA
5	90	ENSG00000154124_3	ENSG00000154124	CTTCTTCCTCAGCAGAGTAA
5	91	ENSG00000156804_2	ENSG00000156804	GCCAGTACCACTTCTCCGAG
5	92	ENSG00000108465_1	ENSG00000108465	TTGGCCGATACTCTTCACAG
5	93	ENSG00000204264_2	ENSG00000204264	AACATGATGTGCCAGTACCG
5	94	ENSG00000206557_1	ENSG00000206557	GCTTAGCAACCTGCTCGACG
5	99	ENSG00000185974_2	ENSG00000185974	GCAAGACCAAGGGCTACGCA
5	100	ENSG00000076685_3	ENSG00000076685	AATCTACTAGGCAGGCCAAC
5	101	ENSG00000184216_2	ENSG00000184216	TCATCCATGGAGACATCAAG
5	102	ENSG00000108387_3	ENSG00000108387	GGTCTTCTCTGACTCTCTGG
5	103	ENSG00000067900_1	ENSG00000067900	TGATTCCTGCTCCAGTTGCA
5	104	ENSG00000080224_3	ENSG00000080224	CAGTTGGTCGGAATGCTCCG
5	105	ENSG00000152520_3	ENSG00000152520	ATATGACTGAGGTCAATCCA
5	106	ENSG00000134057_3	ENSG00000134057	GAGAGCATCTAAGATTGGAG
5	107	ENSG00000156345_1	ENSG00000156345	GGTGCCCGCCAGTATGACCA
5	108	ENSG00000173960_3	ENSG00000173960	AGAAATTTAACATTACTCAT
5	109	ENSG00000070423_2	ENSG00000070423	CTACGTGCTCCTCAGTGACG
5	110	ENSG00000247596_1	ENSG00000247596	TCTCTCAGCCGAGGTCAGCG
5	111	ENSG00000161647_1	ENSG00000161647	ACTAAGCTACCGGAGAGCCG
5	112	ENSG00000187555_1	ENSG00000187555	ACCATACCCAAATTATTCCG
5	113	ENSG00000116044_2	ENSG00000116044	TTACAACTAGATGAAGAGAC
5	114	ENSG00000060069_2	ENSG00000060069	GCAGGCGCTCCTGAGCCCCA
5	115	NonTargetingControlGuideForHuman_0260	NonTargetingControlGuideForHuman_0260	CTAATCACGACCTCACCCTA
5	117	ENSG00000182866_1	ENSG00000182866	GCTTTGGCCACAAAATTGAA
5	118	ENSG00000100911_1	ENSG00000100911	CCAGACTTCTGGCTTAACCA
5	123	ENSG00000106588_2	ENSG00000106588	ACTTCGCTCATCATACAGAA
5	124	ENSG00000223680_1	ENSG00000223680	ATACATTGTCTGCCCCACAG
5	125	ENSG00000156642_3	ENSG00000156642	TGACAAAGTGATATACGCAG
5	126	ENSG00000204227_1	ENSG00000204227	ACTGCATTGTCACAGCCCTA
5	127	ENSG00000175390_2	ENSG00000175390	CCACGAGTACTACAGCCGAG
5	128	ENSG00000163050_1	ENSG00000163050	ACCTGGCTAAGATCTTCGAG
5	129	ENSG00000156642_1	ENSG00000156642	AGGCCAGATGAGGTTCCTGA
5	130	ENSG00000247746_1	ENSG00000247746	GTAGACAGTCTGTAAGTGAG
5	131	ENSG00000197122_2	ENSG00000197122	CTACATCCCCAGCAACTACG
5	132	ENSG00000163283_1	ENSG00000163283	GTTGCACTGGTTAAAGCGGG
5	133	ENSG00000162063_2	ENSG00000162063	GTACCGGTCCACACACTCCA
5	134	ENSG00000116981_3	ENSG00000116981	GTTCGTTCTCATGTTCCAGC
5	135	ENSG00000171105_3	ENSG00000171105	ACAAATGCAAGAACTCGCGG
5	136	ENSG00000171862_3	ENSG00000171862	ATATCACCACACACAGGTAA
5	137	ENSG00000102218_2	ENSG00000102218	AGCATTGTTCCAATATCCCG
5	138	ENSG00000172476_3	ENSG00000172476	CCATACCCTCGAAAGACCAG
5	139	ENSG00000082996_2	ENSG00000082996	GATCCAACGACAGTAAGTAC
5	140	ENSG00000169189_3	ENSG00000169189	GCGTCATGACTGATGTCCAC
5	141	ENSG00000100749_3	ENSG00000100749	ACGAGCATCGATGCACACAA
5	142	ENSG00000186111_1	ENSG00000186111	GCAGCAGCAGCCGCTCCCCG
5	147	ENSG00000107758_3	ENSG00000107758	TGATTTGGATGGGATACCCA
5	148	ENSG00000087191_3	ENSG00000087191	ACTGGTACAGAAATTCATAG
5	149	ENSG00000136383_3	ENSG00000136383	AGATTGCTACCAAACTCCGA
5	150	ENSG00000102218_3	ENSG00000102218	GGAAGTGTCCATGAAAGCTG
5	151	ENSG00000168393_3	ENSG00000168393	GCTTTTTTCTGCAAATCGCT
5	152	ENSG00000150991_1	ENSG00000150991	GCATTCCTCCTGATCAGCAG
5	153	NonTargetingControlGuideForHuman_0232	NonTargetingControlGuideForHuman_0232	ACGCTGACGAGTAAAAGCGG
5	154	ENSG00000141503_2	ENSG00000141503	ACAGCCATCGAGATGGCAGA
5	155	ENSG00000059758_2	ENSG00000059758	GCAGACATCAGAATACCTGA
5	156	ENSG00000180008_2	ENSG00000180008	TATTGGAAAACACTGCCCCA
5	157	ENSG00000116288_3	ENSG00000116288	TCATTTTGTCTTTAGCAAGA
5	158	ENSG00000089685_1	ENSG00000089685	TCTTGAATGTAGAGATGCGG
5	159	ENSG00000182670_3	ENSG00000182670	GTTTCCTTAACACAGTACAG
5	160	NonTargetingControlGuideForHuman_0296	NonTargetingControlGuideForHuman_0296	GCCTATCGGCATTCCCACTG
5	161	ENSG00000100628_3	ENSG00000100628	TGAAGACCATGATCAAGGAA
5	162	ENSG00000008130_3	ENSG00000008130	TGGTTTGTGGTCACACACAG
5	163	ENSG00000170312_3	ENSG00000170312	ATAAGAATACATTTCCCAAA
5	164	ENSG00000138642_2	ENSG00000138642	AGTGGTGTGCACATATGCCA
5	165	ENSG00000173894_2	ENSG00000173894	GAGTACCTGGTCAAGTGGCG
5	166	ENSG00000127445_1	ENSG00000127445	ATGCGCTTCTCCCAGCCGGG
5	171	ENSG00000101445_2	ENSG00000101445	GCAGAGCTATTGGTGTCCCA
5	172	ENSG00000136297_3	ENSG00000136297	GGAGATGGTGTGAAACACAG
5	173	ENSG00000177238_1	ENSG00000177238	GCCTCACTCGGCTCGCACCG
5	174	ENSG00000171150_2	ENSG00000171150	ATAGGCTTAGAGAGAGAAGG
5	176	ENSG00000111667_2	ENSG00000111667	GGAGAAGTTTGAATTAGACG
5	177	ENSG00000183049_2	ENSG00000183049	CTTTGAGCAGATCCTCAAGG
5	178	ENSG00000146414_2	ENSG00000146414	AGATGCTCTCACTCTTCCCG
5	179	ENSG00000115085_3	ENSG00000115085	CATAGCTCCAGACATCGCTG
5	180	ENSG00000078795_1	ENSG00000078795	ACATATGTATTACTTAAACA
5	181	ENSG00000187391_3	ENSG00000187391	GCAGGGTCTTCAGGATCAAA
5	182	ENSG00000198909_3	ENSG00000198909	GCGTGACCCGAAAGTACACG
5	183	ENSG00000006530_1	ENSG00000006530	TCAATCCTGCAGCTTGCAAA
5	185	ENSG00000108375_1	ENSG00000108375	GTAAGATCGAGAGGGTCCCA
5	186	ENSG00000169871_2	ENSG00000169871	CCAGACCCACACCCACCGCG
5	187	ENSG00000164879_2	ENSG00000164879	TCATGGCTCTGAGCACACCG
5	188	ENSG00000111077_1	ENSG00000111077	GTCCTCGCAGAATTTCCGCA
5	189	ENSG00000080224_1	ENSG00000080224	GTTTCCTGATACCATTCCAA
5	190	ENSG00000198682_1	ENSG00000198682	GCAAAATACATGAATCAGCA
5	195	NonTargetingControlGuideForHuman_0264	NonTargetingControlGuideForHuman_0264	CGTGCGGTAAATACGAAATA
5	196	ENSG00000103126_3	ENSG00000103126	CGAACTTCTGAGGCTCCACG
5	197	ENSG00000072133_2	ENSG00000072133	CCAGAAGCAGGTTTGAAAGG
5	198	ENSG00000119231_3	ENSG00000119231	GGAAAGGCTGCTCTAAGGCG
5	199	ENSG00000008130_1	ENSG00000008130	GGACGGACACCTCATCACCA
5	200	ENSG00000137843_1	ENSG00000137843	GGACTACCAGCACTTCAACG
5	201	ENSG00000155893_3	ENSG00000155893	GCTCTCCCATCTCACACAAT
5	202	ENSG00000127418_2	ENSG00000127418	TGGCGTTGATGGCGCCCGCG
5	204	ENSG00000065559_2	ENSG00000065559	TTATGGTGCACTCTTCAGAG
5	205	ENSG00000175826_2	ENSG00000175826	GATCCTGGATAACTCCCCAG
5	206	ENSG00000103202_3	ENSG00000103202	GGATTGCTGAGATTTTCATG
5	207	ENSG00000168393_1	ENSG00000168393	GTTCCTCCAGTTACAGCTGG
5	208	ENSG00000112079_2	ENSG00000112079	GGAACTCCATGATTAGGTAG
5	209	ENSG00000211455_2	ENSG00000211455	GGTGTTTCAGAGCAGAAAGG
5	210	ENSG00000066468_2	ENSG00000066468	CATCCAGTGGATCAAGCACG
5	211	ENSG00000204179_3	ENSG00000204179	GCACTGCAGTGAACAACCAT
5	212	ENSG00000070770_1	ENSG00000070770	GTAGCCTCAAGGTACTTCAA
5	213	ENSG00000173838_3	ENSG00000173838	GCAAAGGTGCCGGTTCCCAG
5	214	ENSG00000145349_3	ENSG00000145349	TTGCATTCAGCAGATCCTGG
5	219	ENSG00000149269_1	ENSG00000149269	CCACATCCATCTCGAGACAG
5	220	ENSG00000146833_1	ENSG00000146833	TCAGCGAATGAGAATCAGCA
5	221	ENSG00000171105_2	ENSG00000171105	GCTGAGCTAGAAGCCAACCT
5	222	ENSG00000104067_3	ENSG00000104067	ACATACAGTGACGCTTCACA
5	223	ENSG00000072518_1	ENSG00000072518	GGCTCGAGCCAAATTCCGCC
5	224	ENSG00000076321_3	ENSG00000076321	ACAACCCCAGAACCAACCAG
5	225	ENSG00000082458_2	ENSG00000082458	AGTCCGATCATAATCAAACA
5	226	ENSG00000115464_3	ENSG00000115464	TTATACTGTGAGGTGCCAAG
5	227	ENSG00000157119_3	ENSG00000157119	TGAGTGAGCTACGCTCCTGT
5	228	ENSG00000101557_1	ENSG00000101557	CCAAGGTTTGTCAATCCACA
5	229	ENSG00000187391_2	ENSG00000187391	GCACCTTTCTTCTCACAGTG
5	230	ENSG00000067900_3	ENSG00000067900	CATAGCATATACCTTCCTGG
5	232	ENSG00000166851_2	ENSG00000166851	GCTCTGTGATAACAGCGTGG
5	233	ENSG00000165782_2	ENSG00000165782	TCTGCAAAGTGACATCCCAA
5	234	ENSG00000099308_2	ENSG00000099308	GTACCGGGAGAGGTTCCCCA
5	235	ENSG00000074966_3	ENSG00000074966	TTTGACAATTGGCTGAGCCA
5	236	ENSG00000266094_1	ENSG00000266094	AGTCCAACTGGATCAGGCTG
5	237	ENSG00000133265_2	ENSG00000133265	GCTGTGCTCTGTCCGCACCA
5	238	ENSG00000082146_3	ENSG00000082146	AGTAGTTCTGGACTCAGCCA
5	244	ENSG00000223531_1	ENSG00000223531	CTCCAGTTCTAGAGGAACAG
5	245	ENSG00000110171_1	ENSG00000110171	GGCAGACTATGACAACCGTT
5	246	ENSG00000264522_1	ENSG00000264522	GGGTCCACAGCAAAGTGCAA
5	247	ENSG00000101997_2	ENSG00000101997	CCTGCGCCTGAAGAGCCGCG
5	248	ENSG00000007372_3	ENSG00000007372	GTGGTGTCTTTGTCAACGGG
5	249	ENSG00000092098_1	ENSG00000092098	GCGATTATATGGCTACACAG
5	250	ENSG00000167103_1	ENSG00000167103	CAGCAGCCTCATCTTCCGCA
5	251	ENSG00000135828_2	ENSG00000135828	GGAAGTCAAGAGAGATCTAG
5	252	ENSG00000156510_3	ENSG00000156510	CTAAGGGCAAGATCGAAACA
5	253	ENSG00000138696_1	ENSG00000138696	CTGCCTCCATTGAAAAACAG
5	255	ENSG00000087589_3	ENSG00000087589	GGAGGTGTCAGAGAATTCCG
5	256	ENSG00000152422_2	ENSG00000152422	AGAAGCTGATGACATGGCAA
5	257	ENSG00000005700_2	ENSG00000005700	GGTTGTTTGCTAGATCCCAA
5	258	ENSG00000274211_2	ENSG00000274211	CTGAGGCTCAGGATGTAACG
5	259	ENSG00000159792_3	ENSG00000159792	TCACCGAGCGTGACGCCACG
5	260	ENSG00000173064_2	ENSG00000173064	CATGGACGTGAATTTCCCCG
5	261	ENSG00000072415_1	ENSG00000072415	GGTAGATTCTCAGAGCCAGG
5	262	ENSG00000164164_2	ENSG00000164164	ACCTCTGGAGAAACTAGAAG
5	267	ENSG00000070019_3	ENSG00000070019	GAGTTCCTCTACAAGCTGAA
5	268	ENSG00000223443_1	ENSG00000223443	TTGCGGTCTTTGTCTCCAGA
5	269	ENSG00000138166_1	ENSG00000138166	CTACTCGCTTGCCTACCCGC
5	270	ENSG00000132323_3	ENSG00000132323	GGGAGGTCATCAAAGAGCAG
5	271	ENSG00000171824_1	ENSG00000171824	TGATTGGATAGCCATCCGGA
5	272	ENSG00000112319_1	ENSG00000112319	GCTGGTGTAGAAAGAATGTG
5	273	ENSG00000115380_2	ENSG00000115380	CCTCGCTTCTGATATCCAGG
5	274	ENSG00000100241_1	ENSG00000100241	GCGCTACTACGACCACCGTG
5	275	ENSG00000143473_1	ENSG00000143473	ACTGGCCATGGAGTTCCAGA
5	276	ENSG00000135108_1	ENSG00000135108	ACATCCAAACCCTAGACCCG
5	277	ENSG00000096063_1	ENSG00000096063	GCTTCTCTAGTAATTCTGCC
5	278	ENSG00000112319_3	ENSG00000112319	TGTAACCCTTGGACTCCGCA
5	279	ENSG00000008086_1	ENSG00000008086	ATGTCCACGGACTTTCCATA
5	280	ENSG00000162191_2	ENSG00000162191	TCTTTCCTCTTCACTCAAAG
5	281	ENSG00000101349_3	ENSG00000101349	TGAAGCCATTTTCTTCCGCG
5	282	ENSG00000010072_1	ENSG00000010072	TCTTGGCCTCAACTTCAAAA
5	283	ENSG00000100784_1	ENSG00000100784	AAGTTTGACGTGTACCAGCG
5	284	ENSG00000011600_3	ENSG00000011600	GTCCAGGCCCAGGCCCAGAG
5	285	ENSG00000152137_3	ENSG00000152137	GAGGGAACAAGTAAACAGGC
5	286	ENSG00000173163_2	ENSG00000173163	GCTCAAACCAAAAAGCAAGG
5	291	ENSG00000213024_3	ENSG00000213024	GTTTCAACATTGGCTCAGCA
5	292	ENSG00000104814_2	ENSG00000104814	GTACCACTGAAGCAGGACAA
5	293	ENSG00000185532_3	ENSG00000185532	AATCTCATCCTAGATCACCG
5	294	ENSG00000064655_1	ENSG00000064655	GTACAGTGCGGGGATCCAGC
5	295	ENSG00000100422_1	ENSG00000100422	GTTTACGTCGAAGCACATGG
5	296	ENSG00000106305_1	ENSG00000106305	GTAAAGCCCTATCACGGGGG
5	297	ENSG00000175809_3	ENSG00000175809	TTATCTTAATGTCCCCCCAA
5	298	ENSG00000049167_2	ENSG00000049167	GCCAAGATATAGTCATAACG
5	299	ENSG00000168268_3	ENSG00000168268	ACATCTCTACAAGGACGTGA
5	300	ENSG00000108106_2	ENSG00000108106	AAGATCTTCCACCCGAACGT
5	301	ENSG00000136273_3	ENSG00000136273	GAAGACTGCCCAGAATGCCA
5	302	ENSG00000141560_3	ENSG00000141560	ATTCCTCATGATGTTCAGGG
5	303	ENSG00000141698_2	ENSG00000141698	GGTGTGGGTCGATCTCAATT
5	304	ENSG00000115267_2	ENSG00000115267	AGTTGAACAGCTCTTCCGCA
5	305	ENSG00000105879_1	ENSG00000105879	GCGAACATCAAGACCACCCA
5	306	NonTargetingControlGuideForHuman_0287	NonTargetingControlGuideForHuman_0287	GCGGAATGAACACGAGGTAG
5	307	ENSG00000143772_3	ENSG00000143772	CGTCCTTCACCACATCCCCA
5	308	ENSG00000134318_3	ENSG00000134318	GTAATGGAGTACATGCCTGG
5	309	ENSG00000099250_1	ENSG00000099250	GTAGATCCTGATGAATCGCG
5	310	ENSG00000170142_1	ENSG00000170142	TATGTCGGATGACGATTCGA
5	315	ENSG00000101911_1	ENSG00000101911	CATCATCCAGAGCGGCTGCG
5	316	ENSG00000101224_3	ENSG00000101224	GCTCAGATGAGAATTCACAG
5	317	ENSG00000099250_2	ENSG00000099250	GATCGACGTTAGCTCCAACG
5	318	ENSG00000160087_1	ENSG00000160087	ATATGATCACTCCCAACGGG
5	319	ENSG00000166233_3	ENSG00000166233	AGATCTAGAGAATGCCACAG
5	320	ENSG00000268434_1	ENSG00000268434	ACTGGCCCAGGACAAGTACG
5	321	ENSG00000154611_1	ENSG00000154611	GGTGAAGAAAGGATCCACCG
5	322	ENSG00000079335_2	ENSG00000079335	ACATCTGTGAGAACACCGAA
5	323	ENSG00000111110_3	ENSG00000111110	GCTGCAGCTGAAGGAGAACT
5	324	ENSG00000092140_1	ENSG00000092140	ATTCTCTCTGAAGTCCACAT
5	325	ENSG00000175866_3	ENSG00000175866	GCAAGGGAAGAGCAGCAGCA
5	326	ENSG00000081154_2	ENSG00000081154	GCTGCTACTGAAAGAGTTTT
5	327	ENSG00000168078_3	ENSG00000168078	GCTTTTACTGAAGCCAATGA
5	328	ENSG00000027644_2	ENSG00000027644	CATCCATGCCTGCAACCACG
5	329	ENSG00000172687_3	ENSG00000172687	CTGTGTCTCTTCATATTCCA
5	330	ENSG00000183049_3	ENSG00000183049	CATATGAGAAAACTACACCT
5	331	ENSG00000130717_2	ENSG00000130717	CAAACAGAACCACGTCCGCA
5	332	ENSG00000155827_2	ENSG00000155827	GCTTGAGGAGAACAAAGAGT
5	333	ENSG00000110092_2	ENSG00000110092	CTTCCTCTCCAAAATGCCAG
6	51	ENSG00000124507_1	ENSG00000124507	TCAGGTCGTTGCATAGACGG
6	52	ENSG00000178607_3	ENSG00000178607	CATGAAGGTCAGATAGCGCA
6	53	ENSG00000140450_2	ENSG00000140450	GGATGGATGGAGTAACAGGT
6	54	ENSG00000137393_1	ENSG00000137393	GACATGGTGTGCCTAAACCA
6	55	ENSG00000137193_1	ENSG00000137193	AGAAGGACCGGATTTCCGAC
6	56	ENSG00000055118_1	ENSG00000055118	ACAGTGCTGTGACCACCCCG
6	57	ENSG00000186591_3	ENSG00000186591	TTACTACCCGGAAAAGGAGG
6	58	ENSG00000139163_3	ENSG00000139163	TCTTCATCTGCAAATCCTGT
6	59	ENSG00000102543_2	ENSG00000102543	GTAAATCTTCACTAGAACAG
6	60	ENSG00000163788_1	ENSG00000163788	TCATTGGCTTCTTGAAAGGG
6	61	ENSG00000118939_2	ENSG00000118939	ACATGGTTACGTTTGACCCA
6	62	ENSG00000146926_3	ENSG00000146926	GGCCAGTACTGGAGTCCGCG
6	63	ENSG00000103264_3	ENSG00000103264	CCAGATATCGGGCCATACGG
6	64	ENSG00000002746_2	ENSG00000002746	GTTTTGATCTCCCAGCCCCG
6	65	ENSG00000145495_1	ENSG00000145495	ATACTGCCAGTACATACACA
6	66	ENSG00000130414_3	ENSG00000130414	GGTTTTACAATATTCTGCAA
6	67	ENSG00000143164_3	ENSG00000143164	TCATGAAGAAACATCCACCA
6	68	ENSG00000108984_3	ENSG00000108984	TTGTTGACTTTACCTCACAG
6	69	ENSG00000151692_2	ENSG00000151692	AGGTGGAGCAGAATTCCATA
6	70	ENSG00000049759_2	ENSG00000049759	CATTCACATCCACATCACCG
6	75	ENSG00000196396_3	ENSG00000196396	CCTGTAGCAGAGGTAAGCGC
6	76	ENSG00000176248_1	ENSG00000176248	CATCAATGCCAACATCCGGG
6	77	ENSG00000204308_2	ENSG00000204308	TTGTCCCGCTTTATGGGCGA
6	78	ENSG00000198668_3	ENSG00000198668	CGTCACGTCATGACAAACTT
6	79	ENSG00000111725_2	ENSG00000111725	GCATCAGTACAAGTTCTTTG
6	80	ENSG00000130177_3	ENSG00000130177	CATTGCATCGAAATGTACAT
6	81	ENSG00000010219_1	ENSG00000010219	TTGTCTCCAGAACTTCATAG
6	82	ENSG00000119682_1	ENSG00000119682	TGAGATGGAGAAATTCCGAG
6	83	ENSG00000118503_3	ENSG00000118503	TGTGGGACTGACTTTCCCTG
6	84	ENSG00000116525_3	ENSG00000116525	AGAAGAAGCAGAGAAGCGCG
6	85	NonTargetingControlGuideForHuman_0220	NonTargetingControlGuideForHuman_0220	CGGCACACCAATGCGTTCGT
6	86	ENSG00000154710_3	ENSG00000154710	CATCCTCTCCAGTCATCAGT
6	87	ENSG00000080823_3	ENSG00000080823	GCAATTGGCAAAATAGGAGA
6	88	ENSG00000185115_1	ENSG00000185115	TTGCAAAAACCGAGGAACCG
6	89	ENSG00000165113_2	ENSG00000165113	GTTGAGCGTTACAAACAGCA
6	90	ENSG00000165752_2	ENSG00000165752	GCAGGCACCAAGCCGTACAT
6	91	ENSG00000107954_1	ENSG00000107954	GGCATCGGTGAGAAGTGACG
6	92	ENSG00000107140_1	ENSG00000107140	AACAAGCTCCCCAGTAACCG
6	93	ENSG00000119599_1	ENSG00000119599	ACGGAGACTCGTCATCACCG
6	99	ENSG00000141977_3	ENSG00000141977	GGGCAGGTGGTATAGTCGAG
6	100	ENSG00000111667_3	ENSG00000111667	CTACTACACGGGCAACAGCG
6	101	ENSG00000096717_1	ENSG00000096717	GTGACTGGACTCCAAGGCCA
6	102	ENSG00000147044_1	ENSG00000147044	CTTGGAGTACGGCAGCCACG
6	103	ENSG00000124357_1	ENSG00000124357	AGATGGTGAACAGGGCCAAA
6	104	ENSG00000141867_1	ENSG00000141867	TCTCCTCCTTCACCACCACG
6	105	ENSG00000139946_3	ENSG00000139946	GCAAAGTGGAAAAACCCCGA
6	107	ENSG00000104879_2	ENSG00000104879	TCTCCGTCATGCTCTTCAGA
6	108	ENSG00000183760_3	ENSG00000183760	TCTGCGTTGGAGCAGTACAT
6	109	ENSG00000135318_1	ENSG00000135318	CTAAACAGCAGCATTCCTGA
6	110	ENSG00000175093_2	ENSG00000175093	GCGGCACGCGTGGAACCCCG
6	111	ENSG00000141298_3	ENSG00000141298	GCTGCCCTTTTTCTACCACG
6	112	ENSG00000100023_1	ENSG00000100023	GTGCAGACTGGGTAGACAAA
6	113	ENSG00000049167_3	ENSG00000049167	GATGTTGAAAGAATCCACGG
6	114	ENSG00000152229_3	ENSG00000152229	CTCTTCTCGGACCTTATCCA
6	115	ENSG00000259288_2	ENSG00000259288	AGGCACCCTGAAACTCGGCG
6	116	ENSG00000010219_2	ENSG00000010219	GCTCCACCTCATTCTCCCCG
6	117	ENSG00000135108_2	ENSG00000135108	TCTCTGGCCAGATTCCCAGG
6	118	ENSG00000118246_1	ENSG00000118246	TTATTCTTAAAGGACACCCA
6	123	ENSG00000105204_1	ENSG00000105204	GGAGGTGCTGGGCATCCCAC
6	124	ENSG00000131507_1	ENSG00000131507	GCAGAAATGCTGCTGTAAGG
6	125	ENSG00000185189_3	ENSG00000185189	ATACCTCTGAGGCCTGCGCG
6	126	ENSG00000139266_3	ENSG00000139266	GCTCCAAAGAGTCCCAGAAA
6	127	ENSG00000143947_3	ENSG00000143947	CTTGTGTTGAGACTTCGTGG
6	128	NonTargetingControlGuideForHuman_0210	NonTargetingControlGuideForHuman_0210	ACAAAATGCCGTGCGTCAAT
6	129	ENSG00000176248_3	ENSG00000176248	GCTGGAGCGGGTCAGTGCCG
6	130	ENSG00000116675_2	ENSG00000116675	GTAGGTCACACATATAGCCC
6	131	ENSG00000115241_1	ENSG00000115241	GCACGCATCAAGAATGCTGG
6	132	ENSG00000147400_2	ENSG00000147400	TTTCTTGGGTTCAAAGCCCA
6	133	ENSG00000181852_3	ENSG00000181852	TGATGTAACCCGTTTCCAGG
6	134	ENSG00000068745_3	ENSG00000068745	TTGCCAGTCTCCCTTCCAAG
6	135	ENSG00000004897_2	ENSG00000004897	ACTCTTCCATCATTTCAGAA
6	136	ENSG00000140443_1	ENSG00000140443	TCGGGCAAGGACCTTCACAA
6	137	ENSG00000118257_3	ENSG00000118257	GCCGAAGAGCTCCAGCCGGA
6	138	ENSG00000122741_2	ENSG00000122741	TCACGAGCCTCTCAAAGAGA
6	139	ENSG00000131871_3	ENSG00000131871	AAGAGGAGTCTCTGTCCGCG
6	140	ENSG00000151876_3	ENSG00000151876	TCATGAGCCAAATAAAAACA
6	141	ENSG00000176170_3	ENSG00000176170	TGACCACCAGAGCGTCCCAG
6	142	ENSG00000163644_3	ENSG00000163644	GCAGTGTATGATGGACACGG
6	147	ENSG00000163162_1	ENSG00000163162	GCAGCTGGATCCCTTCCAGG
6	148	ENSG00000115539_1	ENSG00000115539	AATGACATCTTACGCAAAAA
6	149	ENSG00000143799_2	ENSG00000143799	GCGCTCTCCAAAAAAAGCAA
6	150	ENSG00000147854_1	ENSG00000147854	TTAGGTGGACTATTAGAACA
6	151	ENSG00000152332_2	ENSG00000152332	CATATTTGCCAGTAAAGCAG
6	152	ENSG00000122966_2	ENSG00000122966	TCTTCACCCGAGAAGCCTGA
6	154	ENSG00000156194_3	ENSG00000156194	AGGTACCCGACAGTTACACG
6	155	ENSG00000065361_1	ENSG00000065361	ACCATTGCCCAACCTCCGCG
6	156	ENSG00000139436_2	ENSG00000139436	GCTCATACTGTATTTCCACG
6	157	ENSG00000163545_3	ENSG00000163545	TTTATGACTACATCAGCGAG
6	158	ENSG00000163673_2	ENSG00000163673	TTTTGGACTTGCAAAGCATG
6	159	ENSG00000198355_2	ENSG00000198355	GCGCCACTGCCACAGCTGCG
6	160	ENSG00000102048_1	ENSG00000102048	GAGAGTTGACACACTCCACG
6	161	ENSG00000151893_1	ENSG00000151893	CCAGTCCCGGAAGAGAGCTG
6	163	ENSG00000172531_3	ENSG00000172531	ACACCACCCCAGGTACTGCA
6	164	ENSG00000144848_1	ENSG00000144848	TTGAGACTGTTGCAGAAGGA
6	165	ENSG00000152953_2	ENSG00000152953	GAGGCCGTACGAAATCCACT
6	166	ENSG00000181409_3	ENSG00000181409	GTACGTCCTGCCACTCACGG
6	172	ENSG00000107758_1	ENSG00000107758	TCAAGGGCCTGACTCCCACA
6	173	ENSG00000115239_2	ENSG00000115239	TCTTGAGCAGCAATGAACAA
6	174	ENSG00000169764_3	ENSG00000169764	TCACATCTCCTGAAACTGTG
6	175	ENSG00000145725_3	ENSG00000145725	TGAAGAACCCCCGAGCACCG
6	176	ENSG00000150457_3	ENSG00000150457	GCTTCTGCAGGGAGTCCCGG
6	177	ENSG00000116106_3	ENSG00000116106	GTTTCCTGACACCATCACAG
6	178	ENSG00000115977_3	ENSG00000115977	GAAATGGTCAACCTGTACAG
6	179	ENSG00000087095_3	ENSG00000087095	TAACCTGTCGGACAGAACTG
6	180	ENSG00000154447_2	ENSG00000154447	GCAACCCCACTGCTGCTGCA
6	181	ENSG00000103264_2	ENSG00000103264	GCATCACAATCTCCAGGCCG
6	182	ENSG00000148660_3	ENSG00000148660	CCAGAATCTGATGTATACAG
6	183	ENSG00000159921_1	ENSG00000159921	CATCAGCATGAATTGATCCA
6	184	ENSG00000130021_3	ENSG00000130021	CAAGAGGCTTACAATCACGG
6	185	ENSG00000087589_2	ENSG00000087589	GACGTGCCTACCCAGCACCG
6	186	ENSG00000206557_2	ENSG00000206557	CAGCTTCATCTACCTCCAGG
6	188	ENSG00000175279_1	ENSG00000175279	GCAGCGATTCTCTTACCAAC
6	189	ENSG00000213859_3	ENSG00000213859	CCTGGCCCCCCAGTCCACAG
6	190	ENSG00000162302_2	ENSG00000162302	GCTGCACTACGCTTTCCAGA
6	195	ENSG00000131508_2	ENSG00000131508	AATGACAGTCCCTATCAGGG
6	196	ENSG00000106336_3	ENSG00000106336	GCAGGCAGTGAGAGAGCAAG
6	197	ENSG00000279247_1	ENSG00000279247	AAGTCTTTCGTACAATACAT
6	198	ENSG00000108387_1	ENSG00000108387	GCAGTGGACATAGAAGAGAA
6	199	ENSG00000198881_3	ENSG00000198881	GCACACGTACACAGTCCAGA
6	200	ENSG00000151208_3	ENSG00000151208	CATCAACACCAAGATATCCG
6	201	ENSG00000110801_3	ENSG00000110801	CTATGAATTTGACTACTCCA
6	202	ENSG00000112981_2	ENSG00000112981	GCTAATATCATGGCGACAAG
6	203	ENSG00000213639_3	ENSG00000213639	TTTTCAGCCCCAAATTACTG
6	204	ENSG00000198742_1	ENSG00000198742	ACGACTGGAAGTCGAACACG
6	205	ENSG00000116199_3	ENSG00000116199	CATGCAACACTGATAGAGAG
6	206	ENSG00000164088_1	ENSG00000164088	GCACTGTTCGATGGGCACGG
6	207	ENSG00000135446_2	ENSG00000135446	TGTGGACTGCAGAAGAACTT
6	208	ENSG00000066027_1	ENSG00000066027	GAAGCCGTCCACTTTCTCCG
6	209	ENSG00000109046_1	ENSG00000109046	GCACAGTAAAGCTTGTTCCG
6	210	ENSG00000108946_3	ENSG00000108946	TTGTGGTGCAGGGAGAACCA
6	211	ENSG00000144589_2	ENSG00000144589	GTACTTGTCACCCCGGGCCA
6	212	ENSG00000095319_1	ENSG00000095319	GTAACCCCATACTCGCCCTG
6	213	ENSG00000198586_1	ENSG00000198586	AGAATGGGTGAATCAGCAAA
6	214	ENSG00000164715_3	ENSG00000164715	GTCACCAGAAAAGAGACCCG
6	219	ENSG00000165192_3	ENSG00000165192	CCTCGTGGAGAGAAGACACC
6	220	ENSG00000152782_1	ENSG00000152782	ACAACTATAAAAGAGTTACA
6	221	ENSG00000089053_3	ENSG00000089053	ATTCTGGAAGTACTGCTGAA
6	222	ENSG00000124356_1	ENSG00000124356	GCTGGAAAAGGAAAAACAGA
6	223	ENSG00000135333_2	ENSG00000135333	TGAAGGAGAGAGTACTGCAG
6	224	ENSG00000175354_2	ENSG00000175354	ATAATGACTGAAAAATACAA
6	225	ENSG00000131871_2	ENSG00000131871	GTCGGGCGTTGGCGCTTACG
6	226	ENSG00000183255_3	ENSG00000183255	GATGAGCAGCAGGAGCAGCG
6	227	ENSG00000125686_1	ENSG00000125686	TGAGCTGTAAACTCTACAAA
6	228	ENSG00000131508_1	ENSG00000131508	GGCTCTGAAGAGAATCCACA
6	229	ENSG00000120129_3	ENSG00000120129	GCGCTCGTCCAGCAACACCA
6	230	ENSG00000167900_3	ENSG00000167900	ACTGAGCAATCTGGAAGCGA
6	231	ENSG00000197548_1	ENSG00000197548	GCTGCCAGCTCGCTTAACAT
6	232	ENSG00000179335_2	ENSG00000179335	GAAGAACACCAGCATCCGAG
6	233	ENSG00000174943_3	ENSG00000174943	GTACAATCCTCAATTACCTG
6	234	ENSG00000119866_2	ENSG00000119866	GAGCTCCATGTGCAGAACGA
6	235	ENSG00000196335_2	ENSG00000196335	TTAACCTCAGAACGTACCAA
6	236	ENSG00000167196_2	ENSG00000167196	TTTGGGGAATAGCTTCTCAA
6	237	ENSG00000152894_3	ENSG00000152894	CTACCACCCGAGATGCCCCA
6	238	ENSG00000133401_2	ENSG00000133401	GATGGCTCCCAAGAGTCACG
6	243	ENSG00000134326_1	ENSG00000134326	ATAGCCACTGAGGTGAGTGG
6	244	ENSG00000066027_3	ENSG00000066027	CATACAAAGCTGAAAGACAG
6	245	ENSG00000185345_3	ENSG00000185345	AGTTGCGTGTGATTTTCGCA
6	246	ENSG00000185324_1	ENSG00000185324	GTGTTGGCATATTCTCCAGG
6	247	ENSG00000138411_1	ENSG00000138411	TGTTTCATTTCCCATCCCCG
6	248	ENSG00000178425_3	ENSG00000178425	CATCCTGGAAGAACTCAGAG
6	249	ENSG00000198286_3	ENSG00000198286	ACGATGGAGTCGTTTCCCGG
6	250	ENSG00000166501_3	ENSG00000166501	TCAGCCCTATGGGAAGTCCG
6	251	ENSG00000091106_3	ENSG00000091106	GGACCAACACCATCACCGCG
6	252	ENSG00000116288_1	ENSG00000116288	GGGCGCACAGAATTTATCTG
6	253	ENSG00000109906_2	ENSG00000109906	GCAGCACATGGAGGTCCACG
6	254	ENSG00000097007_1	ENSG00000097007	GCTGCTCAGCAGATACTCAG
6	255	ENSG00000135018_2	ENSG00000135018	CAGAGTTCATCAGCTTCCAG
6	256	ENSG00000123572_1	ENSG00000123572	GCTCCCACAGTCAAATCCAG
6	257	ENSG00000087074_3	ENSG00000087074	GGAAAGGAGAAGCTGCCCCA
6	258	ENSG00000101972_1	ENSG00000101972	AATGTCTTACTGCTCTACAA
6	259	ENSG00000115694_3	ENSG00000115694	ATAAGCGCTGGAAGTCAGAG
6	260	ENSG00000119638_3	ENSG00000119638	AGAGATCCAAAAATAGGCCG
6	261	ENSG00000132323_2	ENSG00000132323	CATCCTGAACGACATCACCG
6	262	ENSG00000069702_3	ENSG00000069702	CCAACCACTACTGTCCCCAA
6	267	ENSG00000081320_3	ENSG00000081320	CAGCCAACTCAGGTAAACAC
6	268	ENSG00000115170_2	ENSG00000115170	TCTAGATGAAACCATCCAGG
6	269	ENSG00000141293_3	ENSG00000141293	GATCCCTTGCAACAGCGCTG
6	270	ENSG00000171823_3	ENSG00000171823	GTCTGGCTTACATAGCCCAG
6	271	ENSG00000036257_1	ENSG00000036257	GCACAATGTTCTAGTAGCGG
6	272	ENSG00000172071_2	ENSG00000172071	TTATCTACCATACTACAAGA
6	273	NonTargetingControlGuideForHuman_0333	NonTargetingControlGuideForHuman_0333	CCCCGTAGCTCATTAGTCTG
6	274	ENSG00000105127_1	ENSG00000105127	GGACCACAATCACAACCGCA
6	275	ENSG00000112655_2	ENSG00000112655	TGGTGTCTACACCTGCCACG
6	276	ENSG00000185627_1	ENSG00000185627	CATGAAGAATGATTTCCACG
6	277	ENSG00000204256_3	ENSG00000204256	GCTGCAGTAACAGCAAGGAG
6	278	ENSG00000094914_1	ENSG00000094914	ACAACGTTCTGGAAAAGACA
6	279	ENSG00000070019_2	ENSG00000070019	AGAGGTATACAGAAGCACCA
6	280	ENSG00000075711_3	ENSG00000075711	TTGAAGCGTTGAAAGAAGCA
6	281	ENSG00000157450_3	ENSG00000157450	TCAATCGTGGAGCATCCCAG
6	283	ENSG00000139372_3	ENSG00000139372	CCATTTGAAGAGAAGCCACA
6	284	ENSG00000170832_2	ENSG00000170832	ATGATGGCTCAATTACCACA
6	285	ENSG00000198796_2	ENSG00000198796	GATAACCCTAACCTACACCG
6	286	ENSG00000136930_3	ENSG00000136930	CAGATACAAGAGCAACTGAA
6	291	ENSG00000070423_3	ENSG00000070423	GCAAACTGTCCGTAGCCCTG
6	292	ENSG00000161664_2	ENSG00000161664	GCTGCTGGAAGCAGGAGCGA
6	293	ENSG00000109501_3	ENSG00000109501	CATGCGCCTCTGCTTCTGCA
6	294	ENSG00000109452_2	ENSG00000109452	TTTTCCGCTCACACTTTCCG
6	295	ENSG00000058404_2	ENSG00000058404	GGCGAGAGAGTACTACAGCG
6	296	ENSG00000125826_3	ENSG00000125826	CCTTCATCAACAAGCCCACG
6	297	ENSG00000139304_1	ENSG00000139304	ATACCTTTCCACATGACCAG
6	299	ENSG00000176444_3	ENSG00000176444	TGATCGTTCGTCCGACCGGA
6	300	ENSG00000117266_1	ENSG00000117266	TGTGTGGATGAGGTCATGCA
6	301	ENSG00000006062_1	ENSG00000006062	CCAGCTCCGCTGCAGACACG
6	302	ENSG00000077044_1	ENSG00000077044	AAGTCGTTCCCTGTGCCGAG
6	303	ENSG00000173327_2	ENSG00000173327	TGCTGCGCTTGAATGTCCCG
6	304	ENSG00000115592_1	ENSG00000115592	TTAGGAGAGATGGAGACCAG
6	305	ENSG00000140992_2	ENSG00000140992	TTATGCATCCAAGAGCCCAA
6	307	ENSG00000145979_2	ENSG00000145979	TTAATTGGTTCACAAAGCGT
6	308	ENSG00000156110_2	ENSG00000156110	GTAGTAATGAGCATCCACAT
6	309	ENSG00000276231_1	ENSG00000276231	CATCACCTACTACATCCGCA
6	310	ENSG00000102755_1	ENSG00000102755	GGACTTTTGCAGTCGCCTGA
6	315	ENSG00000164924_2	ENSG00000164924	TTACTACCGTTACTTGGCTG
6	316	ENSG00000166226_3	ENSG00000166226	TGTGGACAACATCATCAAAG
6	317	ENSG00000184007_3	ENSG00000184007	TACTCTCAACAAGTTCACAG
6	318	ENSG00000145495_3	ENSG00000145495	ACGCAGAGTGATCTTCCAGA
6	319	ENSG00000196632_3	ENSG00000196632	CCAATCTTCACAGATCCAGT
6	320	ENSG00000101349_2	ENSG00000101349	GGTGCCGAAGAGGAAATCAT
6	321	ENSG00000153721_2	ENSG00000153721	GAACCCTTAGGACCAGGCAA
6	322	ENSG00000151148_2	ENSG00000151148	CCTTCACAGACACTTCAACG
6	323	ENSG00000174989_3	ENSG00000174989	AGAGACCCTGAGCTGATGGG
6	324	NonTargetingControlGuideForHuman_0263	NonTargetingControlGuideForHuman_0263	CGGTGTGCCCCCAAATATTG
6	325	ENSG00000147010_2	ENSG00000147010	AGAAGGCCGGAGAGACCGGT
6	326	ENSG00000166165_2	ENSG00000166165	CTACGCGCTCAAGAGCATGA
6	327	ENSG00000164088_2	ENSG00000164088	AGTTCACCCCAGAGACTGAG
6	328	ENSG00000172939_3	ENSG00000172939	ACTTGGAGCAAAGTACCCAC
6	329	ENSG00000166143_1	ENSG00000166143	GGTCAATCTCAGGCTCAGAA
6	330	ENSG00000101182_2	ENSG00000101182	ATGAGGGCAGAGATGCCAAA
6	331	ENSG00000106991_1	ENSG00000106991	CCTGCTGTCCCCAAGCCCCG
6	332	ENSG00000164076_2	ENSG00000164076	GAGTGAGTGCAAATAGGCCA
6	333	ENSG00000139436_3	ENSG00000139436	GGCATCTGAAACACACACCG
6	334	ENSG00000154473_1	ENSG00000154473	GAGAAGGTCCCAGCATTACA
7	51	ENSG00000080815_1	ENSG00000080815	CCACCATGCAGAGAGTCACA
7	52	ENSG00000136270_1	ENSG00000136270	GCACGTCCTGAACAGAGCGC
7	53	ENSG00000100991_2	ENSG00000100991	GGACAGCGAGTGTAAGTCAA
7	54	ENSG00000156873_3	ENSG00000156873	GCTTCTCGCCAGGTTCCAAG
7	55	ENSG00000154229_1	ENSG00000154229	CTAATCCCTATGGATCCAAA
7	56	ENSG00000137601_1	ENSG00000137601	GAAATTCTACAAGAGCCAAG
7	57	ENSG00000185627_3	ENSG00000185627	AGTCCCTGAGGAATACTGAC
7	58	ENSG00000137486_2	ENSG00000137486	TGAAGTCAAAGCCTTCTGCG
7	59	ENSG00000125084_1	ENSG00000125084	GGAACTGTCCCACTGCTCCA
7	60	ENSG00000130021_1	ENSG00000130021	TCTTCCTAGCTTGTGCCAAG
7	62	NonTargetingControlGuideForHuman_0204	NonTargetingControlGuideForHuman_0204	AGCTGCGCGCTACTGGATCA
7	63	ENSG00000138750_2	ENSG00000138750	TTAATTCCTGTACCAATGGT
7	64	ENSG00000115687_2	ENSG00000115687	GGGTCCGGTGAGCTCAGCAG
7	65	ENSG00000145293_2	ENSG00000145293	CTCCATTCCCAGATGCTGCA
7	66	ENSG00000143164_2	ENSG00000143164	TGCGGAAGAGAGAAGAGAAG
7	67	ENSG00000123143_1	ENSG00000123143	GCTGCGGCGGGAAATCCGCA
7	68	ENSG00000115977_2	ENSG00000115977	CATCAGCTGTTGTTGATGCA
7	69	ENSG00000081320_2	ENSG00000081320	ACTATTTTAATGTCCCCGAG
7	70	ENSG00000174672_2	ENSG00000174672	CATCGTGCACGCCTTCCTGT
7	75	ENSG00000087053_2	ENSG00000087053	GTATCCATCCAACATGAGCA
7	76	ENSG00000107672_2	ENSG00000107672	AGATGTTTTCCACTGTACGG
7	77	ENSG00000173327_1	ENSG00000173327	CGACGTGAGGAGGAGCCCCG
7	78	ENSG00000160867_2	ENSG00000160867	GGTTGCCTGCAGCTGGACAG
7	79	ENSG00000101109_2	ENSG00000101109	GGATGGATATCAGCATAAGG
7	80	ENSG00000113369_1	ENSG00000113369	GCCTCCACCTCTTTATTCAG
7	81	ENSG00000158050_3	ENSG00000158050	GCTGCTGCACGAGACCCGCG
7	82	ENSG00000213920_2	ENSG00000213920	GCAAGATCACACACTTTGAG
7	83	ENSG00000182578_3	ENSG00000182578	ACGCTACCTTCCAAAACACG
7	84	ENSG00000112425_3	ENSG00000112425	TTTCATTGTAAGTACAGCAA
7	85	ENSG00000145416_2	ENSG00000145416	AGTGTCCCAGTGCAGCGACA
7	86	ENSG00000151893_2	ENSG00000151893	GTTCAGATTCCACCGCCGGA
7	87	ENSG00000204977_3	ENSG00000204977	AATAACTTATAAAAGCTCCA
7	88	ENSG00000070061_1	ENSG00000070061	AGAATCGCCGAAAAGCGGAG
7	89	ENSG00000120875_1	ENSG00000120875	TCAGTACAAGTGCATCCCAG
7	90	ENSG00000162402_2	ENSG00000162402	GTATTGCAACTCGAGCAGCA
7	91	ENSG00000120910_2	ENSG00000120910	ATACCCACAACACTGTCCGA
7	92	ENSG00000176871_1	ENSG00000176871	GTAAGAAGCCGTGACAAGCA
7	93	ENSG00000167130_2	ENSG00000167130	AGACTAGGAAGGCCACAGCG
7	94	ENSG00000108344_3	ENSG00000108344	AGGAGATTCGGGAATAGGAG
7	99	ENSG00000086475_3	ENSG00000086475	TTAAAACCTTGGATAATCAG
7	100	ENSG00000103549_3	ENSG00000103549	GGAAAAGCAGAGGAAGGTGG
7	102	ENSG00000185532_1	ENSG00000185532	TTATCAGGCAAGGTGCAAGA
7	103	ENSG00000012983_2	ENSG00000012983	ACAGGAATGCCAGAGCTGAA
7	104	ENSG00000136485_1	ENSG00000136485	CCAGACCTACTGGCAACAAG
7	105	ENSG00000167967_2	ENSG00000167967	GGTGTCTGAGGACAGCCCCG
7	106	ENSG00000108106_3	ENSG00000108106	TCACCTCCTTGTACACCAGG
7	107	ENSG00000095261_3	ENSG00000095261	GGATTTTTACAGAATCATCA
7	108	ENSG00000059145_2	ENSG00000059145	CCAGTATTGCCACTCCCGCA
7	109	ENSG00000088832_3	ENSG00000088832	GGGCGCACCTTCCCCAAGCG
7	110	ENSG00000107341_3	ENSG00000107341	TGAAGCATCGACATTGGCTG
7	111	ENSG00000150938_2	ENSG00000150938	ATAGCTGTCCGGGGGACACG
7	112	ENSG00000166851_1	ENSG00000166851	ACTGGTTCTTCTTTTTCCCG
7	113	ENSG00000184545_1	ENSG00000184545	GCCTACATCATGAAGACCAT
7	114	ENSG00000161896_1	ENSG00000161896	ATCTTCAGATCCAGGACACA
7	115	ENSG00000212122_1	ENSG00000212122	GCCAGAATCTCAATTTCCCG
7	116	ENSG00000178425_2	ENSG00000178425	AACCTGGCTGGTACTCCCAA
7	117	ENSG00000080224_2	ENSG00000080224	GTTTTGCCCCAGCTTCCTGA
7	118	ENSG00000239474_1	ENSG00000239474	AGGCAAAGACCTTCAAACAG
7	123	ENSG00000133731_3	ENSG00000133731	GTAACTCTAGCAAGACAAGC
7	124	ENSG00000051382_2	ENSG00000051382	TGAAGTTAAACAGAGCCAAA
7	125	ENSG00000155657_2	ENSG00000155657	TCTCACTCTGGCCATATCAA
7	126	ENSG00000152254_2	ENSG00000152254	TGGTCATCGACCTTACTGGT
7	127	ENSG00000099341_2	ENSG00000099341	CCTGCTGTCCCAGAACCGGG
7	128	ENSG00000108946_1	ENSG00000108946	TATCAGCGCTGAGGTCTACA
7	129	ENSG00000165312_3	ENSG00000165312	CTACCGAGCTGTCAGCAAGA
7	130	NonTargetingControlGuideForHuman_0258	NonTargetingControlGuideForHuman_0258	GGTATTCCGAAGTCCTCCGC
7	131	ENSG00000247596_3	ENSG00000247596	TGTCATAGTCCTGATCCCAG
7	132	ENSG00000135519_3	ENSG00000135519	GCTGAGTGCGAAGTAGAGGG
7	133	ENSG00000125818_2	ENSG00000125818	TCACACCTATCCATGAGCAG
7	134	ENSG00000058866_1	ENSG00000058866	GCTACCAGAGTGTCACCGCG
7	135	ENSG00000166908_2	ENSG00000166908	GCTGGCTTCCCGGGACACTA
7	136	ENSG00000023516_3	ENSG00000023516	TATCCTTTCCAACATCAGAC
7	137	ENSG00000149091_2	ENSG00000149091	GCTTTCTCTGACTTCCTGAT
7	138	ENSG00000130669_3	ENSG00000130669	GGTGGCTCGTTGAAGTAGGG
7	139	ENSG00000198400_3	ENSG00000198400	GTACCAGCTCTCCAACACGG
7	140	ENSG00000141959_2	ENSG00000141959	GTGCCATGACTACTACACCA
7	141	ENSG00000135655_1	ENSG00000135655	ATAGTCGCTGGTTCAAACAG
7	142	ENSG00000168411_2	ENSG00000168411	CAGAATTTACAGCAACCCAG
7	147	ENSG00000101445_1	ENSG00000101445	CATGCCATATGACCTCTGCG
7	148	ENSG00000162878_1	ENSG00000162878	CTACTGCTACCAGGACAGCG
7	149	ENSG00000078269_2	ENSG00000078269	CTACAGCTACAGAAATCAAG
7	150	ENSG00000167657_2	ENSG00000167657	TCGCGCACAAGATCGAGGCG
7	151	ENSG00000160691_3	ENSG00000160691	AGTACTATAATGACTTCCCG
7	152	ENSG00000108599_1	ENSG00000108599	ATTCATCTCCTCGAACCGAA
7	153	ENSG00000092010_3	ENSG00000092010	TATCTGCAGCTGCAACCAGG
7	154	ENSG00000165338_2	ENSG00000165338	TAACTATTCTGAATTCCGAT
7	155	ENSG00000275342_3	ENSG00000275342	GCAATGTTCCTCTCGCCGCG
7	156	ENSG00000128829_3	ENSG00000128829	TGAGATGTCCTATCACCCCA
7	157	ENSG00000184349_3	ENSG00000184349	TGTTCCAGTAGACAGCGTAG
7	158	ENSG00000095015_1	ENSG00000095015	TGGAAAGGAGAAATAGGCGA
7	159	ENSG00000204599_2	ENSG00000204599	AATATTCCTAGAAAGTTCGG
7	160	ENSG00000163286_1	ENSG00000163286	GATGTTACGGAGAGCGAGAG
7	161	ENSG00000156136_1	ENSG00000156136	TGTATGAGAAACCTGAACGA
7	162	ENSG00000134324_1	ENSG00000134324	CTGAGGGTAAATCACAGCCA
7	163	ENSG00000133265_3	ENSG00000133265	ACACAGAGAAGCCGTCCAGG
7	164	NonTargetingControlGuideForHuman_0277	NonTargetingControlGuideForHuman_0277	ACTGTTGCCGCGCCAACTGC
7	165	ENSG00000230510_1	ENSG00000230510	GCCATCGAGGGTGAGTACAG
7	166	ENSG00000132704_3	ENSG00000132704	TCTCCTTCGAAGACAGAAGA
7	171	ENSG00000035664_3	ENSG00000035664	ACAGGAGTGAGAAACACGCA
7	172	ENSG00000094880_3	ENSG00000094880	GCTCGGCCAGAGGCAATGCA
7	173	ENSG00000184216_1	ENSG00000184216	TGAGGGGTGCTGGGTCCAGA
7	174	ENSG00000177602_3	ENSG00000177602	CATAGAGGAGGAGTGCCAAG
7	175	ENSG00000092445_1	ENSG00000092445	AGATGAGGCCTGAATCTGTG
7	176	ENSG00000173926_3	ENSG00000173926	TGCGGACTCTTGCCACCCAG
7	177	ENSG00000112062_3	ENSG00000112062	AAGACTCGTTGGAACCCCAG
7	178	ENSG00000179918_1	ENSG00000179918	ACAGCAACCTGGGTTCCTAA
7	179	ENSG00000103657_1	ENSG00000103657	GAGAGAAGTCAGCATTCACA
7	180	ENSG00000072062_3	ENSG00000072062	AGATGTTCTCACACCTACGG
7	181	ENSG00000116030_2	ENSG00000116030	GGAGGCAAAACCTTCAACTG
7	182	ENSG00000198355_1	ENSG00000198355	GGACAAGGAGAGCTTCGAGA
7	183	ENSG00000131037_1	ENSG00000131037	GATCCGAGAGGACATCCAGG
7	184	ENSG00000173163_3	ENSG00000173163	AATTCTGAAGACGCTGTCAG
7	185	ENSG00000204463_3	ENSG00000204463	GCATCCCATCTGAAAAACAA
7	186	ENSG00000109670_2	ENSG00000109670	TCATTAGTGGATCTACAGAT
7	187	ENSG00000108671_2	ENSG00000108671	CTTTGTACTTTGATACCAAG
7	188	ENSG00000204209_2	ENSG00000204209	CTAGTGGAATGGCATCCCAG
7	189	ENSG00000176749_1	ENSG00000176749	ACCCTGCCGTCACCTCCGCA
7	190	ENSG00000187555_2	ENSG00000187555	GTACAGGCGGATGCTCCCCA
7	195	ENSG00000125084_3	ENSG00000125084	GCAGCTCCGCCCGCGAAGCG
7	196	ENSG00000164885_1	ENSG00000164885	TTTGGGCACGACGTTCACCA
7	197	ENSG00000178999_2	ENSG00000178999	GCTCCTTGTAGAGCTCCCCG
7	198	ENSG00000136243_1	ENSG00000136243	TCCAGCACCGATCTCCAAAG
7	199	ENSG00000010244_2	ENSG00000010244	GGTGGCATCATTCCACCCAT
7	200	ENSG00000117020_2	ENSG00000117020	ATTCCATCACAAAACACAAA
7	201	NonTargetingControlGuideForHuman_0252	NonTargetingControlGuideForHuman_0252	TGCCGTTAGCATGCGATCCC
7	202	ENSG00000204217_3	ENSG00000204217	CTACTGCTATGCAGAATGAA
7	203	ENSG00000178568_2	ENSG00000178568	GTGTGTGCAGAACAATGTGA
7	204	ENSG00000169918_3	ENSG00000169918	CATGTGTTCAATGAAGGGCG
7	206	ENSG00000116663_1	ENSG00000116663	GGAGGCTCTCCACCTTCCAG
7	207	ENSG00000105639_2	ENSG00000105639	GGAAGCTGTCAAAGTCCTGG
7	208	ENSG00000123836_1	ENSG00000123836	GGACACGTAGGTTTTACCCC
7	210	ENSG00000105879_3	ENSG00000105879	GCTATTTTACATGAAAAAAA
7	211	ENSG00000139567_2	ENSG00000139567	CCTCGAGGAGAAGATCTTGA
7	212	ENSG00000072195_3	ENSG00000072195	TGGTTTCTACACTTGCAAAG
7	213	ENSG00000111837_3	ENSG00000111837	TTATGTATCAAATATTGCAA
7	214	ENSG00000108094_1	ENSG00000108094	ATACTGTTCAACATGAACAA
7	219	ENSG00000247077_2	ENSG00000247077	TCAACCCCAAGCTTGCCAGG
7	220	ENSG00000103222_1	ENSG00000103222	ATAGACAGCCCCAATGACAG
7	221	ENSG00000146648_3	ENSG00000146648	GTCTGCGTACTTCCAGACCA
7	222	ENSG00000139144_3	ENSG00000139144	ATACACTGTGAAGCTGAGGT
7	223	ENSG00000169871_3	ENSG00000169871	AGCCCACCAGGTCCACCACG
7	224	ENSG00000182866_3	ENSG00000182866	GCATGGCATTCATTGAAGAG
7	225	ENSG00000163788_2	ENSG00000163788	ACAGAGAGATCCCAAGAGAA
7	226	ENSG00000099910_1	ENSG00000099910	ATACGTGGCCCCACTCAAGA
7	227	ENSG00000115289_1	ENSG00000115289	TGAGGTACGCCATCTCCGGA
7	228	ENSG00000144677_3	ENSG00000144677	GGTCTAGGAGGTCAGCCACA
7	229	ENSG00000141527_3	ENSG00000141527	GCAGTCCCTGTACAAGCGGG
7	231	ENSG00000123374_1	ENSG00000123374	TATCTGTTCCAGCTGCTCCA
7	232	ENSG00000130725_2	ENSG00000130725	TGACCAGCTTGAAGTTGAGG
7	233	ENSG00000077152_3	ENSG00000077152	TTAGCCACAGAGCCACCCCC
7	234	ENSG00000153707_3	ENSG00000153707	ACCAGACTCACAGTTTTGCG
7	235	ENSG00000173020_1	ENSG00000173020	TGTCATGCAGAAGTACCTGG
7	236	ENSG00000198648_1	ENSG00000198648	AGTAAAAGAAGAAAATCCAG
7	237	ENSG00000188191_2	ENSG00000188191	GCTCATCTACGGCACCCCCA
7	238	ENSG00000057663_1	ENSG00000057663	CCTTCTGCTATTGATCCTGA
7	243	ENSG00000133135_1	ENSG00000133135	TTGAATAGTGATTCACCCAA
7	244	ENSG00000230678_3	ENSG00000230678	AAGCGGTTACAAGATGTCAG
7	245	ENSG00000128881_3	ENSG00000128881	GTAGATTTATTGGCTGTGGG
7	246	ENSG00000186187_2	ENSG00000186187	AAACCTCGCCTCTCCTACAA
7	247	ENSG00000145819_1	ENSG00000145819	TCAGGAATCTTGAAGATGAA
7	248	ENSG00000273993_2	ENSG00000273993	ATGATCCTAACCAATCCAGA
7	249	ENSG00000155313_3	ENSG00000155313	TCCAGATTCGAAGAGTTCTG
7	250	ENSG00000179335_3	ENSG00000179335	ATTCTCTTTGAGTACTACCG
7	251	ENSG00000149554_1	ENSG00000149554	CTTCCATCAACTCATGGCAG
7	252	ENSG00000157212_3	ENSG00000157212	TCTCAAGGCTGGAAAAGCGA
7	253	ENSG00000143727_1	ENSG00000143727	GGAACCCCCCTGACTACCGA
7	254	ENSG00000099341_1	ENSG00000099341	TCAACTTCTTGCCAACCACA
7	255	ENSG00000141934_1	ENSG00000141934	GGTGTTTGTAATCAGACACG
7	256	ENSG00000105325_1	ENSG00000105325	CAGCAGCTCATTCTTGAGCA
7	257	ENSG00000153820_3	ENSG00000153820	GCTTGGTCCAATGTGCAAGA
7	258	ENSG00000048140_1	ENSG00000048140	CTACCACAAACAGCCACACG
7	259	ENSG00000089234_2	ENSG00000089234	ATAGTCCCAGACTCGATGGT
7	260	ENSG00000140538_3	ENSG00000140538	CAAGAGGGAGAGATTTCCGA
7	261	ENSG00000119408_3	ENSG00000119408	TCTCGGAGTAGTGCTCCCCG
7	262	ENSG00000132793_2	ENSG00000132793	GGGAAAGACTGGACACACCA
7	267	ENSG00000135250_3	ENSG00000135250	GGATCCAGAGAACAACGAGG
7	268	ENSG00000142230_1	ENSG00000142230	CCACCTTCACATCCACCATG
7	270	ENSG00000154710_2	ENSG00000154710	GGAAGGAATGCATTACAAAA
7	271	ENSG00000149091_3	ENSG00000149091	CCATGGTGCAGAAGGCCAAG
7	272	ENSG00000082126_3	ENSG00000082126	ACGATCTCCTCCACTCGCCG
7	273	ENSG00000056586_3	ENSG00000056586	GCATCCTCGAGCCCTGACAG
7	274	ENSG00000163002_1	ENSG00000163002	TCATATATACTTCTAACTGG
7	275	ENSG00000068028_2	ENSG00000068028	GCTCAATCTCAGCTTGAGAA
7	276	ENSG00000081154_3	ENSG00000081154	TGAGGATGAAGAATATTGGA
7	277	ENSG00000091106_2	ENSG00000091106	GCAAATGCAGTGAAAATCCT
7	278	ENSG00000106733_2	ENSG00000106733	CTATTCCATATAGTGTCAAG
7	279	ENSG00000197299_2	ENSG00000197299	TGACACCTCTGACAGAAAAG
7	280	ENSG00000005249_2	ENSG00000005249	AGAAGATGATGCAGAGTCCA
7	281	ENSG00000100387_3	ENSG00000100387	TGAGCCAGCGAGAGATGCAG
7	282	ENSG00000100567_2	ENSG00000100567	TTTTGAACTAGAACTCAGCT
7	283	ENSG00000143590_1	ENSG00000143590	TGTTCCAGTACACCGCATGC
7	284	ENSG00000213889_3	ENSG00000213889	ATAAACTTCAGCAATGACAG
7	285	ENSG00000131788_2	ENSG00000131788	TCAATGATAAGAGATTCATA
7	291	ENSG00000196511_3	ENSG00000196511	ACTCTTTTATCGGAAACGAG
7	292	ENSG00000135018_1	ENSG00000135018	GGGTTTACAGACATTAGCAA
7	293	ENSG00000047936_2	ENSG00000047936	AGACAAAGTGAATTTCCAAA
7	294	ENSG00000170776_2	ENSG00000170776	TGACACATCATCACTGCCCA
7	295	ENSG00000065559_3	ENSG00000065559	CCAAACTCCAGACATCAGAG
7	296	ENSG00000065361_3	ENSG00000065361	GGATACATGCCCATGAACCA
7	298	ENSG00000122728_3	ENSG00000122728	GGAAGAGTAAAGATCGGCCA
7	299	ENSG00000150672_3	ENSG00000150672	GGTTTCCCACAGTAAAGCGG
7	300	ENSG00000139505_3	ENSG00000139505	TCTTGCACTGTATCACAAGG
7	301	ENSG00000149476_1	ENSG00000149476	TATCGTGAAGAACTACACTG
7	302	ENSG00000009790_3	ENSG00000009790	GCTCCAGGCCAAGGAAAAGG
7	303	ENSG00000150722_1	ENSG00000150722	CTGACTCTGGAATACAGGCA
7	304	ENSG00000198060_2	ENSG00000198060	GCTGCAGCAGGAATAATGGT
7	305	ENSG00000078304_1	ENSG00000078304	CCATAGTGAAGAAAGACAAA
7	306	ENSG00000146809_1	ENSG00000146809	GCTTTGACTGCCAAAGTCAA
7	307	ENSG00000167778_1	ENSG00000167778	GACATTCCGCACGTTCCGGA
7	308	ENSG00000178093_2	ENSG00000178093	GAGTTCATCGAGGTGTGCAA
7	309	ENSG00000160867_3	ENSG00000160867	GGTCTCCTGCGCCTACCAGG
7	310	ENSG00000171105_1	ENSG00000171105	GTGTGGTTCCAACAGTTGGA
7	315	ENSG00000100567_3	ENSG00000100567	AGAAGCAGAGAAATATGCTA
7	316	ENSG00000159202_2	ENSG00000159202	GTTGTCATCAGTTTGACCCG
7	317	ENSG00000160145_2	ENSG00000160145	GGTGTCCCTGAGGATATGCG
7	318	ENSG00000115694_2	ENSG00000115694	CCACACAGCAAGCTTCACAA
7	319	ENSG00000167601_2	ENSG00000167601	CCTAGCAGTACATACCACCA
7	320	ENSG00000147535_2	ENSG00000147535	CTAGCCCATCAGGGAAGCAG
7	321	ENSG00000115760_2	ENSG00000115760	CGTAAATCTGAAAACCTCCG
7	322	ENSG00000122550_1	ENSG00000122550	TTTATGATGCTGCAGTCAGG
7	323	ENSG00000117461_2	ENSG00000117461	GATGCCTCAACAAAAATGCA
7	324	ENSG00000176601_1	ENSG00000176601	TTTTACATCGGAGCACACCG
7	325	ENSG00000185483_1	ENSG00000185483	GATTCTGTCAGCCATACAGA
7	326	ENSG00000102096_3	ENSG00000102096	CCTGGAGTCGATCTGTGAGG
7	327	ENSG00000065243_2	ENSG00000065243	GTAGATATCATACTTTGACG
7	328	ENSG00000136153_1	ENSG00000136153	CCCCTTGTCTGAGAGCCAAA
7	329	ENSG00000075413_1	ENSG00000075413	GCAGATGAACAACCTCACAT
7	330	ENSG00000152256_2	ENSG00000152256	CCATCTCATCGAAAACACAT
7	331	ENSG00000163785_3	ENSG00000163785	GTGCCAGCAGTAGTTCCCAA
7	332	ENSG00000154767_2	ENSG00000154767	GTTTGGCTACTGGCAGACAG
7	333	ENSG00000254598_2	ENSG00000254598	GTAGAAATAGGGGTGCTCCA
7	334	ENSG00000142273_1	ENSG00000142273	GCTGCACGCACTCTTCCCCG
8	51	ENSG00000109452_1	ENSG00000109452	GCTGCTGCTTGATTTGAAAG
8	52	ENSG00000008405_2	ENSG00000008405	AATCTTTTATAAGTTAGAGG
8	53	ENSG00000185019_1	ENSG00000185019	CTATGCCCTCCTTCACGGCA
8	54	ENSG00000107937_1	ENSG00000107937	TGGTGTTCCTATCCTCCAGA
8	55	ENSG00000164663_1	ENSG00000164663	CATGGAACCTTACTGCTGCA
8	56	ENSG00000108947_2	ENSG00000108947	GGAGGTGTGTGCCTAACCAG
8	57	ENSG00000122861_2	ENSG00000122861	GTACGTTTGCTGAAGGACAG
8	58	ENSG00000099910_3	ENSG00000099910	TAGCATTGTAGGACACACCG
8	59	ENSG00000099804_2	ENSG00000099804	GGTGGACGACCCCCAGAGCG
8	60	ENSG00000023445_3	ENSG00000023445	GGTCTTCTCCAGGTTCAAAA
8	61	ENSG00000239305_3	ENSG00000239305	GCCAGTTTCATACCACACAA
8	62	ENSG00000122728_1	ENSG00000122728	GCACATTTCGAGATGAAGAG
8	63	ENSG00000010810_2	ENSG00000010810	TCAACTGCAGGGATTCTCGA
8	65	ENSG00000172456_3	ENSG00000172456	TCAACAGTAAGGAAACCCAC
8	66	ENSG00000123143_3	ENSG00000123143	GCTTAAGCTGGATAACACAG
8	67	ENSG00000169679_3	ENSG00000169679	GGTGGTGGAGACATCCCATG
8	68	ENSG00000109189_2	ENSG00000109189	TGAAGAGCCGGAGTTCCAGA
8	69	ENSG00000105639_1	ENSG00000105639	TCCTTCACCAAGATTTACCG
8	70	ENSG00000116750_3	ENSG00000116750	CTACGGGTGCTGCAAGGCCT
8	75	ENSG00000144724_1	ENSG00000144724	GTACCGATAATAGCTGCCCA
8	76	ENSG00000222028_2	ENSG00000222028	CCTGGTATCGGGTATTACAG
8	77	ENSG00000143590_3	ENSG00000143590	ACTCTCCCCCAGTTCACCAT
8	78	ENSG00000048028_1	ENSG00000048028	GCCCGTGCCTATGAGAAGAG
8	79	ENSG00000163636_1	ENSG00000163636	ATTGGAAGAAAACAGAGTAA
8	80	ENSG00000085719_2	ENSG00000085719	GCTAATGGTTCATCGGACAG
8	81	ENSG00000261408_1	ENSG00000261408	TCATGGGTGTAGGTGCGCAG
8	82	ENSG00000058866_3	ENSG00000058866	CGAGACCTCTGACCACCCGA
8	83	ENSG00000204344_1	ENSG00000204344	TGGCTCCTCAGCACGATGGG
8	84	ENSG00000183161_3	ENSG00000183161	CAGGCTGCTGAGAAACCTGG
8	85	ENSG00000134758_2	ENSG00000134758	AGATCTCTCAAGATTCAGTA
8	87	ENSG00000102225_2	ENSG00000102225	GCTACATGACATTATCCACA
8	88	ENSG00000091732_1	ENSG00000091732	GCACCAGTCTCTATGCTGAG
8	89	ENSG00000173273_1	ENSG00000173273	ATGTTCATGCAAAAGACAAA
8	90	ENSG00000145041_1	ENSG00000145041	GTGCAGAGCGGACATCCCAG
8	91	ENSG00000085382_2	ENSG00000085382	GCACAGATCCTACTATTACG
8	92	ENSG00000143473_2	ENSG00000143473	GGTCATTGTGAAATACAACG
8	93	ENSG00000107902_1	ENSG00000107902	CCATACCTGCTCATCCATGA
8	94	ENSG00000166484_2	ENSG00000166484	GCTCCTCAAAGACTTGAGCA
8	99	ENSG00000127952_3	ENSG00000127952	GGAGTGTGTGAAGTACTGCG
8	100	NonTargetingControlGuideForHuman_0213	NonTargetingControlGuideForHuman_0213	TAAACCCTTGGCGCCCTCAC
8	101	ENSG00000134588_1	ENSG00000134588	GCAGCTGCAGAGATATTCCA
8	102	ENSG00000185189_2	ENSG00000185189	GAAGTTCCTCTCGCTCAGCG
8	103	ENSG00000154027_1	ENSG00000154027	ACTCAAACTTTCCATATCGG
8	104	ENSG00000205220_2	ENSG00000205220	GGATGCACACCGTAGAGCTG
8	105	ENSG00000198793_3	ENSG00000198793	CGTTCCATCTCCTTGTCACG
8	106	ENSG00000126934_2	ENSG00000126934	TCTCCCCTCTAGAGTTCACG
8	107	ENSG00000239305_1	ENSG00000239305	TTAACTGTTCCAGTGATCCC
8	108	ENSG00000061273_3	ENSG00000061273	GGTCAAGCAGAAGCTAGCGG
8	109	ENSG00000109466_3	ENSG00000109466	TAGCAGAAATGAGCACCAGG
8	110	ENSG00000151876_1	ENSG00000151876	TGACAGCTCCATACATAGGA
8	111	ENSG00000183655_3	ENSG00000183655	GCCCTACTCACTTATCCCCA
8	112	ENSG00000189056_3	ENSG00000189056	CCAATTCTGGAATCTTTCCG
8	113	ENSG00000274429_1	ENSG00000274429	CCATGAGCTGAACAAGGCCA
8	114	ENSG00000197299_1	ENSG00000197299	GCAGGACAGGAAACACAGAG
8	115	ENSG00000094631_2	ENSG00000094631	CTATTGCATGTTCAACCACG
8	116	ENSG00000106633_3	ENSG00000106633	CCAGATGTACTCCATCCCCG
8	117	ENSG00000146216_1	ENSG00000146216	GCAGTACACCAACACCACGG
8	118	ENSG00000110713_1	ENSG00000110713	AAGAGAGGAGAGTCTCCAAA
8	123	ENSG00000153233_3	ENSG00000153233	GAAAGGAGAAGGGCAAACAG
8	124	ENSG00000119383_3	ENSG00000119383	TGTGCCGTAGTCAATGCGCG
8	125	ENSG00000100330_3	ENSG00000100330	GGTGGATAAACAGGACACAG
8	126	ENSG00000168283_2	ENSG00000168283	AGACAAAGAGAAATCTAAGG
8	127	ENSG00000198961_2	ENSG00000198961	TCTGTACCAGAAAATCGATG
8	128	ENSG00000184304_2	ENSG00000184304	GCACAGTCATGAAAGAAGGA
8	129	ENSG00000008838_1	ENSG00000008838	CTCAGCCTCTCAGCTCCACA
8	130	ENSG00000132704_2	ENSG00000132704	CCCTGTGTCTTCACTCCACA
8	131	ENSG00000111358_2	ENSG00000111358	TTTCCATCTTTACTCCCAGA
8	132	ENSG00000092531_3	ENSG00000092531	CCAGTGGTGGATACATTAAA
8	133	ENSG00000113575_3	ENSG00000113575	TTACCCTCTCACGTCAAATG
8	134	ENSG00000160447_1	ENSG00000160447	GGCCCAGCACAGCTAAGCAG
8	135	ENSG00000080802_1	ENSG00000080802	GCTTTTCGAGTGACATCGAA
8	136	ENSG00000173926_2	ENSG00000173926	GATGTGCAGGATCTGCCACG
8	137	ENSG00000063176_3	ENSG00000063176	CTAGAGCCGCTCACACCACG
8	138	ENSG00000022840_2	ENSG00000022840	GTTTCCTTAGAGACCACAGG
8	139	ENSG00000159069_3	ENSG00000159069	CCTGGTACGAGGAGTTCCAG
8	140	ENSG00000134853_1	ENSG00000134853	AGAAATGAAGAAAACAACAG
8	141	ENSG00000127329_1	ENSG00000127329	ACTCACTGTTGTTACCACCA
8	142	ENSG00000182979_3	ENSG00000182979	CTACCTGCCCATCAACAGCG
8	147	ENSG00000125900_3	ENSG00000125900	TACAGCAGTAAGGAAGGCAG
8	149	ENSG00000113851_1	ENSG00000113851	TCTCTTCCTTCAAATCCAAT
8	150	ENSG00000037280_1	ENSG00000037280	TCTGCTGTCGGAAAGCGACG
8	151	ENSG00000183337_2	ENSG00000183337	ATAAGTCTCCGTGCTTCCGG
8	152	ENSG00000196730_1	ENSG00000196730	GTTCTCATAGACCTCGTGCA
8	153	ENSG00000154646_2	ENSG00000154646	ACGATGTGTTGGCAAGAGGA
8	154	ENSG00000198276_1	ENSG00000198276	GCTCAACTGTTGGCCCCACA
8	155	ENSG00000122257_2	ENSG00000122257	GATATCGGAGATCTCATCAG
8	156	ENSG00000086758_2	ENSG00000086758	GACAATGGTGGAAATAGCCG
8	157	ENSG00000119599_3	ENSG00000119599	TCTTCCTCGTGCACATGCAG
8	158	ENSG00000059758_3	ENSG00000059758	GATGAAGTCCAGTCACCTAC
8	159	ENSG00000071909_1	ENSG00000071909	GATCTCATACATCTTGTACG
8	160	ENSG00000010704_1	ENSG00000010704	GCAAGAAGACAACAGTACCG
8	161	ENSG00000154370_1	ENSG00000154370	GCTCCTCCTCTGCCAGCAAA
8	162	ENSG00000204616_1	ENSG00000204616	CTCCAGTTCCAGAGGAACAG
8	163	ENSG00000102575_1	ENSG00000102575	GCTCGGCTATGGACCACACG
8	164	ENSG00000133275_3	ENSG00000133275	GCTGAATGCGGACGACCCCA
8	165	ENSG00000151292_1	ENSG00000151292	TAGCATTGTATTTACCACAA
8	166	ENSG00000008735_2	ENSG00000008735	CCTCGGCCTCCACCAACACA
8	171	ENSG00000242711_2	ENSG00000242711	ACGAGAAAACCAAAATCAGA
8	172	ENSG00000167393_2	ENSG00000167393	TCTTCTCAGGAGCAGTCACA
8	173	ENSG00000139567_1	ENSG00000139567	TGGACAGTGACTGCACCACA
8	174	ENSG00000073803_3	ENSG00000073803	GTTGCTGAGTGGGCTCCGCA
8	175	ENSG00000165355_3	ENSG00000165355	GCCGCTCAGATAGTTCTCGG
8	176	ENSG00000151292_2	ENSG00000151292	AGAAAATTGGAGATACAAAA
8	177	ENSG00000183943_2	ENSG00000183943	TCTCGAATATCAGGATGCCG
8	178	ENSG00000136536_1	ENSG00000136536	AATTACTCCCAAGTGCTGGA
8	179	ENSG00000163673_1	ENSG00000163673	GAGATATTGTCCCAGTAAGG
8	180	ENSG00000184343_2	ENSG00000184343	GTAAGCTGTCCAAAAACAAG
8	182	ENSG00000131023_3	ENSG00000131023	GCAGCCATCTGCTCTCGTCG
8	183	ENSG00000010803_3	ENSG00000010803	CGTAAACCAGGAAAGAAGCG
8	184	ENSG00000240065_1	ENSG00000240065	GGCGGGAGAAGTCCACACCG
8	185	ENSG00000159322_3	ENSG00000159322	TGTTGATGTGGTGCTCTCAG
8	186	ENSG00000132670_3	ENSG00000132670	CCTCCTGGTCACCAACACCA
8	187	ENSG00000093217_1	ENSG00000093217	TCAAGTCCTAGCCTTGTCCG
8	188	ENSG00000170525_3	ENSG00000170525	TCAGGTAGATGGATTCCACA
8	189	ENSG00000144848_3	ENSG00000144848	ACCACTGTCCAACATGGCAA
8	190	ENSG00000176444_2	ENSG00000176444	GCTCACCTACAACCTAGAGA
8	196	ENSG00000198730_3	ENSG00000198730	CCAAATGGTTCAATACCATA
8	197	ENSG00000214102_2	ENSG00000214102	GGTACGTTACTATTCCTCAT
8	198	ENSG00000081154_1	ENSG00000081154	TGTTTCTTCCAGTAATGGAG
8	199	ENSG00000137770_1	ENSG00000137770	GTGAGACCATCACTAAACAA
8	200	ENSG00000160469_2	ENSG00000160469	CAGCCCTCTAAGCAGCCCAA
8	201	ENSG00000047410_2	ENSG00000047410	CTTTGCTTCTGAGTCATCAG
8	202	ENSG00000013275_2	ENSG00000013275	ATCGGCATCGATCCCCCCCG
8	203	ENSG00000039650_3	ENSG00000039650	TCTCATCTTGGGACACCAGA
8	204	ENSG00000116141_1	ENSG00000116141	GTAATGGAGTTTCTACACCG
8	205	ENSG00000040933_3	ENSG00000040933	ATGCCACTCTGGATCTCCCG
8	206	ENSG00000114124_3	ENSG00000114124	CCAGCATGATAACTTCACAG
8	207	ENSG00000170209_1	ENSG00000170209	GCACATCGTGTCTATCTACG
8	208	ENSG00000100902_2	ENSG00000100902	GTATGGCTATGAGATTCCTG
8	210	ENSG00000152484_3	ENSG00000152484	ATTCGCCTCCATCTGTACCA
8	211	ENSG00000164754_1	ENSG00000164754	CTAAGGTCTTCTGGTACAAG
8	212	ENSG00000138399_2	ENSG00000138399	TGAATGGACGAATAATAGCA
8	213	ENSG00000266094_3	ENSG00000266094	TCTCCTTTAGCACAAAGCTG
8	214	ENSG00000119401_3	ENSG00000119401	GTTATGTGAGCCCTGCCGGG
8	219	ENSG00000085511_1	ENSG00000085511	TGAGCATCTCCAACGCCAGA
8	220	NonTargetingControlGuideForHuman_0228	NonTargetingControlGuideForHuman_0228	ATCAGGCCTTGTCCGTGATT
8	221	ENSG00000166349_3	ENSG00000166349	GGACTGTGAAAGCCATCACA
8	222	ENSG00000106733_3	ENSG00000106733	ATATGACACTGCAATTTGGG
8	223	ENSG00000164776_2	ENSG00000164776	GGAGCACTCGATAATCTCAG
8	224	ENSG00000105926_2	ENSG00000105926	GCTAGCCATGTAAAAGAGGG
8	225	ENSG00000154001_2	ENSG00000154001	ATATTTCTTCCAGTTCCCCA
8	226	ENSG00000135924_3	ENSG00000135924	CCAGACCTGGAAGTGACTGA
8	227	ENSG00000151239_1	ENSG00000151239	ACACATGCAGTATAAGAGAG
8	228	ENSG00000159899_1	ENSG00000159899	TCTCATGCAGCATCTCCAGA
8	229	ENSG00000072803_3	ENSG00000072803	CTACATTGACGGCAGCCCGG
8	230	NonTargetingControlGuideForHuman_0301	NonTargetingControlGuideForHuman_0301	ATGTTATTACAGACGCGTGT
8	231	ENSG00000181929_3	ENSG00000181929	GTGATGGTCAGCATGCCTAG
8	232	ENSG00000107643_1	ENSG00000107643	AGAATCAGACTCATGCCAAG
8	233	ENSG00000131771_2	ENSG00000131771	GGAAGATGAGGAGGAAGAGG
8	234	ENSG00000213341_3	ENSG00000213341	GTACCAAAAACAGAGAACGA
8	235	ENSG00000131871_1	ENSG00000131871	TCTTTCAGAAGCTTTCCGCC
8	236	ENSG00000042429_3	ENSG00000042429	GGTTTTTCACCACAATGTGA
8	237	ENSG00000164663_3	ENSG00000164663	ATAGCGTTCAGGGAATTCCA
8	238	ENSG00000130717_1	ENSG00000130717	GCCGATGTGATCATCCCGCG
8	243	ENSG00000155099_3	ENSG00000155099	ACTGGCGTCTGGACTGGCAA
8	244	ENSG00000132716_3	ENSG00000132716	AGATGTCTGGAGCTGAAGAG
8	245	ENSG00000102893_2	ENSG00000102893	AATAACCCTGAGTTATTCAG
8	246	ENSG00000112245_1	ENSG00000112245	TGACTTCCACAGGAGCTGGG
8	247	ENSG00000171532_2	ENSG00000171532	GCAGTAGCCGTGGGTCCGCA
8	248	ENSG00000133216_1	ENSG00000133216	CTTGCGGTAGAAGACACGCA
8	249	ENSG00000255526_1	ENSG00000255526	GAGCGTGTGGAGGAGAAAGA
8	250	ENSG00000154845_1	ENSG00000154845	GATGGTGAAGAAGCTGCACG
8	251	ENSG00000131016_2	ENSG00000131016	AGGAGCCCTAAACAGCCAGG
8	252	ENSG00000120156_1	ENSG00000120156	ATATCAGGTACTTCATGCCG
8	253	ENSG00000170035_1	ENSG00000170035	ACTAGTGGATAACTTAGCAG
8	254	ENSG00000174842_2	ENSG00000174842	AAGAGATAGCTGATTCCAAA
8	255	ENSG00000103507_3	ENSG00000103507	TGTGAGCGATTCCTCCACCA
8	256	ENSG00000127418_3	ENSG00000127418	GCACGGTGAGGAAGGCGCTG
8	257	ENSG00000173821_1	ENSG00000173821	GCTGCTGCTGAAGAAAAAGT
8	258	ENSG00000146373_3	ENSG00000146373	ATTTAAGGAGATTAGTGCGA
8	259	ENSG00000065613_2	ENSG00000065613	CATTAGCACAGCCATCCAGA
8	260	ENSG00000116030_3	ENSG00000116030	GATGGCAGATAAAGGAAGAG
8	261	ENSG00000105647_2	ENSG00000105647	GATGCTTCTAGCAAGATCCA
8	262	ENSG00000135517_2	ENSG00000135517	CCTGGCCCACGCTCACCGCA
8	267	ENSG00000184108_2	ENSG00000184108	TGAGTCCTCAAGTCAAAGCT
8	268	ENSG00000170236_2	ENSG00000170236	CATCAGATAGGCAAAAGCAG
8	269	ENSG00000087586_1	ENSG00000087586	CGACCTTCAATCATTTCAGG
8	270	ENSG00000133275_1	ENSG00000133275	GCTGCCGCTTGGTCCCCGGG
8	271	ENSG00000140057_2	ENSG00000140057	GTATTTTCTGGATTTTCCCA
8	272	ENSG00000048140_3	ENSG00000048140	GCACTGACTTGAACCCCAGC
8	273	ENSG00000154188_1	ENSG00000154188	TGTGCCCTCATGTTAACAGG
8	274	ENSG00000156873_2	ENSG00000156873	AGACTCGTAGGAATCGATGA
8	275	ENSG00000253729_1	ENSG00000253729	AATTTCCTCCAGGAACTCCG
8	276	ENSG00000153933_1	ENSG00000153933	AGATCGTTGCCTGTTCCCAG
8	277	ENSG00000157404_1	ENSG00000157404	CTAGTTCTGTGTACTCAACG
8	278	ENSG00000105146_2	ENSG00000105146	AGATGAACAGCGCACAGCCA
8	279	ENSG00000163833_2	ENSG00000163833	GTTGCTCCAGAGCTGAGCGA
8	280	ENSG00000126583_1	ENSG00000126583	GACGAAACAGAAGACCCGAA
8	281	ENSG00000186187_1	ENSG00000186187	AATGGTTACCAGGAGACGGG
8	282	ENSG00000132109_3	ENSG00000132109	GTTGGCTGAGAAGTTGGAAG
8	283	ENSG00000119383_2	ENSG00000119383	GCCTTATTCCCAAACCGAGA
8	284	ENSG00000132793_1	ENSG00000132793	GCTGGATTGGGAGTCCCAAA
8	285	ENSG00000171621_3	ENSG00000171621	TGTCCAGTAGCAGATCCAGC
8	286	ENSG00000167333_1	ENSG00000167333	GCAATCTGTCTTCAACTCCA
8	291	ENSG00000160584_3	ENSG00000160584	GTTCAGGTGCAGCATAGGGA
8	292	ENSG00000110395_2	ENSG00000110395	CCACTCCCTCTAGGATCAAA
8	293	ENSG00000153107_2	ENSG00000153107	GCACCTCTATGTGCTGGCCG
8	294	ENSG00000006062_3	ENSG00000006062	CGTGGTTCAGACATTGCAAG
8	295	ENSG00000128731_3	ENSG00000128731	GATCCACTACAGCTACAACG
8	296	ENSG00000067225_3	ENSG00000067225	CATTCTTGATGGTCTCCGCA
8	297	ENSG00000078237_2	ENSG00000078237	TTAAATCCAGTTTCTGAAAG
8	298	ENSG00000140525_2	ENSG00000140525	ATTTGCAAGGAAAACAGCCG
8	299	ENSG00000182325_2	ENSG00000182325	GGTGTACCTGAGACTTCCAG
8	300	ENSG00000119402_1	ENSG00000119402	GCACACGGAATGGGTCACCA
8	301	ENSG00000046774_1	ENSG00000046774	ATTCCCAGTAGTCCTCCACA
8	302	ENSG00000173868_1	ENSG00000173868	TCGAAGGTCAGGAGGAAGCG
8	303	ENSG00000132518_1	ENSG00000132518	GCTCCTCTGCGGCCTCCAGG
8	304	ENSG00000142230_3	ENSG00000142230	TCCTCACTAAAGAGAAACCA
8	305	ENSG00000072201_1	ENSG00000072201	TCATGTGGCTGGAATTACCA
8	307	ENSG00000204344_2	ENSG00000204344	GCACTGCCCCAGCATACGGT
8	308	ENSG00000100302_3	ENSG00000100302	GGATGTTGTATACCTTACGG
8	309	ENSG00000077264_3	ENSG00000077264	GATAGCAGCTGTCTGCAGAG
8	310	ENSG00000105520_1	ENSG00000105520	AGGTGTCCGTGAACTCCAGG
8	315	ENSG00000069869_1	ENSG00000069869	GCATCATCTTGTAAAATGGG
8	316	ENSG00000164197_2	ENSG00000164197	CTGAGTGCAGGAAGTCCAGA
8	317	ENSG00000172840_3	ENSG00000172840	GCATTGGCTCAAGCACCCAG
8	318	ENSG00000044446_3	ENSG00000044446	GGACTTATTGAGGAAACACG
8	320	ENSG00000103194_2	ENSG00000103194	TCTTGGAGATAAAATCGTGA
8	321	ENSG00000167967_1	ENSG00000167967	GTGCCACAAGACCTTCAAGA
8	322	ENSG00000135913_1	ENSG00000135913	GGAGGTATCAAAAATCCAAG
8	323	ENSG00000102543_1	ENSG00000102543	TCTTTCCAGCAGAAGCCCAG
8	324	ENSG00000005812_2	ENSG00000005812	AAGCTTTATGGATTTACCAA
8	325	ENSG00000133083_1	ENSG00000133083	TCTCTGGCTTGATATCACGG
8	326	ENSG00000110514_1	ENSG00000110514	AGATGGGTCTGGAAGAGCAA
8	327	ENSG00000162946_3	ENSG00000162946	GGGATTTTATTCTTTCCTGG
8	328	ENSG00000100288_3	ENSG00000100288	GGTGGTCCGGGAGCGAGCAG
8	329	ENSG00000004799_2	ENSG00000004799	ATATTTAGTGACTCACAGAC
8	330	ENSG00000138081_2	ENSG00000138081	TTTCACATCGAACCACTGTA
8	331	ENSG00000103194_1	ENSG00000103194	CCTTTATTGATCAGCCCACG
8	332	ENSG00000164078_2	ENSG00000164078	GGTATCATGTTGCCACCTGA
8	333	ENSG00000162878_3	ENSG00000162878	GCAGTATCTGCAGAACTCCA
8	334	ENSG00000044446_1	ENSG00000044446	TCAGTGCTATCCACTCCACG
9	51	ENSG00000123143_2	ENSG00000123143	GCTTCTCCAGGCCCGCCACG
9	52	ENSG00000114742_1	ENSG00000114742	TTAGAGTATTCACATCCCAA
9	53	ENSG00000037280_2	ENSG00000037280	TGTCTGCTACAGCTTCCAGG
9	54	ENSG00000111358_3	ENSG00000111358	CCTGTAGTCAACATGAACTG
9	55	ENSG00000011600_1	ENSG00000011600	CCTCACCTCCAGCAGCGACC
9	56	ENSG00000124789_1	ENSG00000124789	GCTGGACTGTCCAAACACAA
9	57	ENSG00000074590_2	ENSG00000074590	TTTCCAGCTTCAAGTCCCGG
9	58	ENSG00000154767_3	ENSG00000154767	CCTGCAGGCCAAGTGCCAAA
9	59	ENSG00000187147_1	ENSG00000187147	GTTGTCTGCTTCCATCAAGA
9	60	ENSG00000112367_1	ENSG00000112367	GTATACTTGGCCATGTCCCA
9	61	ENSG00000161647_3	ENSG00000161647	GTTCCTTGTTCTTCACCAAG
9	62	ENSG00000125818_3	ENSG00000125818	ACAATCATGCCACCTCTCCG
9	63	ENSG00000138814_2	ENSG00000138814	TTAGATGTATACAATAACAA
9	64	ENSG00000197562_2	ENSG00000197562	CGATGCCGTCAAAGGACCAG
9	65	ENSG00000116199_2	ENSG00000116199	GCTGATGGAGACATAATGGA
9	66	ENSG00000160714_2	ENSG00000160714	AGATCACTATGAAATGAAAG
9	67	ENSG00000188130_1	ENSG00000188130	GCACCAGCATCTTCTCCAGG
9	68	ENSG00000133030_3	ENSG00000133030	GTGTGATCTCTGCAGCCAGG
9	69	ENSG00000165392_3	ENSG00000165392	TGACACGTACCTTATCCACA
9	70	ENSG00000105053_3	ENSG00000105053	GCTGAAGTCCTTCCAGACCA
9	75	ENSG00000070808_1	ENSG00000070808	TCTGCCATTTGCCATCCCGG
9	76	ENSG00000111696_2	ENSG00000111696	ACTTCTTTAATGATAAGCGG
9	77	ENSG00000010803_2	ENSG00000010803	GGTGGGTTCAGCAAAGTCCG
9	78	ENSG00000141401_2	ENSG00000141401	AGTGATTTACCACTGCACAG
9	79	ENSG00000169689_1	ENSG00000169689	CCAGCTGGTCCACGTCCACA
9	80	ENSG00000162722_1	ENSG00000162722	GAGTTCTGCGAGAAGTCGGA
9	81	ENSG00000081026_1	ENSG00000081026	GCTCCTGGCTTAAAATCCTG
9	82	ENSG00000140525_3	ENSG00000140525	CTATATCTCCCAGATGCCCG
9	83	ENSG00000166912_2	ENSG00000166912	CCAGCGAGTGAAGCAAAGCA
9	84	ENSG00000167363_1	ENSG00000167363	AAGGTCATCGACCTGCCGGG
9	86	ENSG00000270024_3	ENSG00000270024	ACTCCTGGCCTCAAACTTAG
9	87	ENSG00000104517_1	ENSG00000104517	CTACACTTCGACTAGAGCCA
9	88	ENSG00000183791_2	ENSG00000183791	GCTCCCCTCCCGATGCCCGA
9	89	ENSG00000100225_3	ENSG00000100225	GTAGTTTCAGTTCCAATGGG
9	90	ENSG00000115561_2	ENSG00000115561	AGAGATTCAGGCCACCATGA
9	91	ENSG00000204580_2	ENSG00000204580	TCATGACCCGGTCAGCCCGG
9	92	ENSG00000005421_3	ENSG00000005421	ACGACTTAATGCTCTCCGAG
9	93	ENSG00000131771_3	ENSG00000131771	TGGAGGCTCTGAGGACCAAG
9	94	ENSG00000014123_1	ENSG00000014123	AGAGATGAGCTACATGTCCG
9	99	ENSG00000134242_3	ENSG00000134242	CATCCTCCAGAAGTCCAGGA
9	100	ENSG00000008838_3	ENSG00000008838	TAGTTTGGCGATGTGCAGCA
9	101	ENSG00000145242_3	ENSG00000145242	CCAAGTGTCGTACCACAGAA
9	102	ENSG00000099364_2	ENSG00000099364	GCGGAGGTCCAGGAGCCGCA
9	103	ENSG00000129084_2	ENSG00000129084	ATAAGGAGACCAACACCATA
9	104	ENSG00000196511_2	ENSG00000196511	GATGTGATCGTGACACTGGG
9	105	ENSG00000175390_1	ENSG00000175390	TCATCTTCTGACTCATTGTG
9	106	ENSG00000155085_3	ENSG00000155085	GTACATTCAAGGCTCCCAAA
9	107	ENSG00000105810_3	ENSG00000105810	GCCGCTCTCCACCATCCGCG
9	108	ENSG00000112234_3	ENSG00000112234	CATTATTTGGCCCTTCCCCG
9	109	ENSG00000187391_1	ENSG00000187391	CTTCGCATCATTCCTCAGGA
9	111	ENSG00000160948_1	ENSG00000160948	CGACTTTGAGGGCCGCCAGA
9	112	ENSG00000277401_2	ENSG00000277401	GCTGACTTCTGGAGATTCAG
9	113	ENSG00000114904_3	ENSG00000114904	TGAGGCAGCCTTATATAAAG
9	114	ENSG00000109270_1	ENSG00000109270	GCAAAAGTGGATAAGAAACC
9	115	ENSG00000172175_3	ENSG00000172175	GCACTTACTGATCCAATACA
9	116	ENSG00000167984_3	ENSG00000167984	GGATGCGCCATAGTAATACG
9	117	ENSG00000014914_2	ENSG00000014914	AATTCCTCTCATGGAGACAG
9	123	ENSG00000142186_3	ENSG00000142186	TTTGGACAGGAAGCTCCGAA
9	124	ENSG00000119638_2	ENSG00000119638	GGAACAATGGAAGCAGACCG
9	125	ENSG00000135318_2	ENSG00000135318	AGGTCAAATGTGCCTCCAAA
9	126	ENSG00000141068_3	ENSG00000141068	CATCTGGCAGATTGGAAGCG
9	127	ENSG00000112679_1	ENSG00000112679	ATACCTGTGCATCCCAGCAG
9	128	ENSG00000167601_1	ENSG00000167601	CTGAGAACATTAGTGCTACG
9	129	ENSG00000101146_1	ENSG00000101146	TTAGCCCACCAACCTTGCCG
9	130	NonTargetingControlGuideForHuman_0278	NonTargetingControlGuideForHuman_0278	CCGGCAAGAAACTATACTTG
9	131	ENSG00000128052_2	ENSG00000128052	ATACCAGTGGATGTGATGCG
9	132	ENSG00000147364_1	ENSG00000147364	GTTAACTTCATTGAGTGGCG
9	133	ENSG00000211456_3	ENSG00000211456	ATTGGATTCTCATCTCGAGG
9	134	ENSG00000198814_1	ENSG00000198814	CAGAATGTAGAATTTCCTTA
9	135	ENSG00000133216_3	ENSG00000133216	GCATCAGGTGAGCCGCACCG
9	136	ENSG00000198001_1	ENSG00000198001	TCTGAATTACTGTTTGACTG
9	137	ENSG00000137948_3	ENSG00000137948	GTTGTGTCACTATCACCAGA
9	138	ENSG00000131323_1	ENSG00000131323	ATTTACACGCCTTCTCCACG
9	139	ENSG00000073331_2	ENSG00000073331	CGGTCTGTATACAGATCAGA
9	140	ENSG00000158022_2	ENSG00000158022	TCTTCGTGCTCCTTGCACAT
9	141	ENSG00000111837_2	ENSG00000111837	GGGAAAACGGAAGTTCATAG
9	142	ENSG00000108854_2	ENSG00000108854	ACTCCTCCAGACCTACCAGA
9	147	ENSG00000146063_1	ENSG00000146063	GCAGAAGATGAAAGCCAAGG
9	148	ENSG00000182578_1	ENSG00000182578	CCTCCAACACAACAACACCA
9	149	ENSG00000077254_2	ENSG00000077254	GGAAGAAGACAAGAGCCAGT
9	150	ENSG00000274588_1	ENSG00000274588	TGAAGGGTGGACCTGAAGCA
9	151	ENSG00000133265_1	ENSG00000133265	CTGGTGACAGACTTTCCGCA
9	152	ENSG00000171617_1	ENSG00000171617	GCTGCTGCTGTGTAACGCCA
9	153	ENSG00000108262_2	ENSG00000108262	GCTTTTTGAGGAACTCGCCA
9	154	ENSG00000134900_3	ENSG00000134900	AGGAGGACTGAACATCAAAG
9	155	ENSG00000076685_1	ENSG00000076685	GGTGATTCCTGAACTCGCAC
9	156	ENSG00000118564_3	ENSG00000118564	TTTTCTTCCTCACATGAAAG
9	157	ENSG00000138801_2	ENSG00000138801	GCATTTGCTCTGATGTATGA
9	159	ENSG00000136243_2	ENSG00000136243	TGGAGCTTCAACTAACAGGA
9	160	NonTargetingControlGuideForHuman_0334	NonTargetingControlGuideForHuman_0334	GAAAACACGATGACGTCTCT
9	161	ENSG00000101213_3	ENSG00000101213	GCCGACGCACAGCTTCCGAG
9	162	ENSG00000099804_1	ENSG00000099804	CATCTTGGTCAGGAACCGAA
9	163	ENSG00000175283_1	ENSG00000175283	ATACCAGCAGTGCCTCACCA
9	164	ENSG00000138834_2	ENSG00000138834	GGTCCTTCTCCACCAGAGGG
9	165	ENSG00000005882_1	ENSG00000005882	GGAACTCCATGATGTCCAGG
9	166	ENSG00000105146_3	ENSG00000105146	TTGCCGCCAGAAATGATTGA
9	171	ENSG00000111266_2	ENSG00000111266	TTTGTGAGAAAATTTTGCCG
9	172	ENSG00000149476_3	ENSG00000149476	CTATGGCCTGTTCCTGACTG
9	173	ENSG00000118515_3	ENSG00000118515	AGTGAAGGCCCACCAGGAAA
9	174	ENSG00000034152_1	ENSG00000034152	CTACACTGTCACCTTCTACG
9	176	ENSG00000121653_3	ENSG00000121653	GTTCTCCTGCATCATCAACG
9	177	ENSG00000143851_2	ENSG00000143851	AGGCCGGGCACAGAGCCAGG
9	178	ENSG00000065675_3	ENSG00000065675	TTTGCTTTGCATCAGCGCCG
9	179	ENSG00000100764_2	ENSG00000100764	TCATCAATAAACACGATGGA
9	180	ENSG00000159082_2	ENSG00000159082	ACATGCTGCTGATATCCAGA
9	181	ENSG00000198286_2	ENSG00000198286	GTCGAAGAAGACAATGACAG
9	182	ENSG00000119121_3	ENSG00000119121	TGGACCATCTCAGCTGCCAA
9	183	ENSG00000172840_2	ENSG00000172840	GCTGGCTGCCAATTCCCCAG
9	185	ENSG00000126107_1	ENSG00000126107	ACATCTACCCAGACAAGCTG
9	186	ENSG00000005812_3	ENSG00000005812	GCATGAGCCCGGTCAAGAAG
9	187	ENSG00000176641_2	ENSG00000176641	ACACACTTCCGAACACACCC
9	188	ENSG00000110422_1	ENSG00000110422	GCTCATTCAGTTGTGCACCA
9	189	ENSG00000139990_2	ENSG00000139990	ACAGGTTTCCACCATAGCGC
9	190	ENSG00000162601_2	ENSG00000162601	GCATCACACCAGTTTCCCCA
9	195	ENSG00000163590_1	ENSG00000163590	GATCCGTGAGAACTTCGAAG
9	196	ENSG00000131037_2	ENSG00000131037	CTACGGTGCTGATCACTGCG
9	197	ENSG00000139144_1	ENSG00000139144	TTTTGTGGCTCCCCAAACAG
9	198	ENSG00000164122_2	ENSG00000164122	ATAATGTTCTCAGAGCAAGA
9	199	ENSG00000204179_2	ENSG00000204179	ATAACCAGAGAGATAGAAGG
9	200	ENSG00000162378_1	ENSG00000162378	GCATGGTTAGAGACTTGAGT
9	201	ENSG00000139144_2	ENSG00000139144	AATTCTTCAGAGAAAAGGAG
9	202	ENSG00000101349_1	ENSG00000101349	GGAGGCTCATTGAAGTAGGG
9	203	ENSG00000078747_1	ENSG00000078747	CCATTGTTCATAGTTCCGGA
9	204	ENSG00000071909_2	ENSG00000071909	TATTCCCCTTCACATCACGG
9	205	ENSG00000058404_3	ENSG00000058404	TCTCCACGACAGCATCTCCG
9	206	ENSG00000139436_1	ENSG00000139436	ACATTCTCAGTGACGCCAAG
9	207	ENSG00000173960_1	ENSG00000173960	GATTGTTGATTATTACCAAG
9	208	ENSG00000100749_1	ENSG00000100749	GCTTGAGCTGCTTTTACACG
9	209	ENSG00000176601_2	ENSG00000176601	GCCACTGTACTTCATATGAG
9	210	ENSG00000104814_3	ENSG00000104814	AGAGGGTGCACATCAAAGAG
9	211	ENSG00000214357_2	ENSG00000214357	ACGCACAGCAGGCGGCCGCG
9	212	ENSG00000112343_1	ENSG00000112343	CAGCAATGCGAATAACTAAA
9	213	ENSG00000145214_1	ENSG00000145214	TGAGATGATCATGTGCCCCG
9	214	ENSG00000254598_1	ENSG00000254598	GGTTCATCTAGCATGCCAGG
9	219	ENSG00000138376_2	ENSG00000138376	TGAGTCATTTTGATACCCGG
9	220	ENSG00000142784_2	ENSG00000142784	GGACCGCATCTTGATCACGG
9	221	ENSG00000007372_1	ENSG00000007372	AACTCCGCCCATTCACCGAA
9	222	ENSG00000006453_2	ENSG00000006453	CATCACGCTGCTCATCCCCG
9	223	ENSG00000110344_3	ENSG00000110344	ACCTGATGTGAGAAAGGCAA
9	224	ENSG00000044090_3	ENSG00000044090	ACAGTGCTAGCAGAGCACAG
9	225	ENSG00000116141_3	ENSG00000116141	GACCGGACCCGTTTTCCCCG
9	226	ENSG00000164023_2	ENSG00000164023	TGTGGAGACTTCCTCTTCAG
9	227	ENSG00000131730_2	ENSG00000131730	CAGGGTGATGAAGCACACAA
9	228	ENSG00000172680_2	ENSG00000172680	CCACTCTTCCTCGGGCCCCG
9	229	ENSG00000102043_3	ENSG00000102043	CCGCTGCAAGAATTTCCGGG
9	230	ENSG00000135341_3	ENSG00000135341	GCAGCAGTATAATATGGCAA
9	231	ENSG00000055483_2	ENSG00000055483	GGAGGGTATCTCAGATCACG
9	232	ENSG00000160396_1	ENSG00000160396	CCTTGTGGCGGCCTGCCAGG
9	233	ENSG00000100628_2	ENSG00000100628	CGTGCAGAGCGGTCCAGCCG
9	234	ENSG00000139496_1	ENSG00000139496	GCTCTGACATCAACTCCAGC
9	235	ENSG00000186187_3	ENSG00000186187	TGATGTGCTGACTAAAGACG
9	236	ENSG00000155252_1	ENSG00000155252	TTAATCCTAAGTGGACCAAG
9	237	ENSG00000054148_1	ENSG00000054148	GAGAGCAAGGAGATCGTGCG
[truncated: 194 more rows]

## Sheet: description
Dataset EV1: arrayed CRISPR-Cas9 screening library
