# Supplementary material for: Large‐scale image‐based profiling of single‐cell phenotypes in arrayed CRISPR‐Cas9 gene perturbation screens
Source: Mol Syst Biol. 2018 Jan 23;14(1):e8064. doi: 10.15252/msb.20178064 (PMC5787707; doi:10.15252/msb.20178064)
Supplement: Supplementary file 12 — Code EV1 [file MSB-14-e8064-s012.zip]

Archive with 5 entries (4 files):
- gRNAdesign/
- gRNAdesign/find_constitutive_exons.py
- gRNAdesign/README.txt
- gRNAdesign/requirements.txt
- gRNAdesign/doenchScore.py
