# Supplementary material for: Large‐scale image‐based profiling of single‐cell phenotypes in arrayed CRISPR‐Cas9 gene perturbation screens
Source: Mol Syst Biol. 2018 Jan 23;14(1):e8064. doi: 10.15252/msb.20178064 (PMC5787707; doi:10.15252/msb.20178064)
Supplement: Supplementary file 12 — Code EV1 [file MSB-14-e8064-s012.zip › gRNAdesign/find_constitutive_exons.py]

from collections import defaultdict, namedtuple
from itertools import groupby, chain
from operator import itemgetter
from doenchScore import calcDoenchScore
from pyfaidx import Fasta
import re, os, sys
import gzip
import argparse
import cPickle


class GTFRecord:
    
    def __init__(self, line, type = "ensembl"):
        record = line.split('\t')
        ids = record[8].split(';')
        self.feature_type = record[2] 
        self.chromosome = record[0]
        self.start = int(record[3]) - 6 # Allow guides to overlap splice junctions
        self.end = int(record[4]) + 6
        self.strand = record[6]
        
        # Gencode formats gene ids as id.version, strip off the versions    
        self.gene_id = [x.split('"')[1].split(".")[0] for x in ids if "gene_id" in x][0]
        try:
            self.transcript_id = [x.split('"')[1] for x in ids if "transcript_id" in x][0]
        except: 
            self.transcript_id = None
        
        if (type == "ensembl"):
            self.category = [x.split('"')[1] for x in ids if "gene_biotype" in x][0]
            if self.feature_type == "exon":
                self.exon_number = [int(x.split('"')[1]) for x in ids \
                                    if "exon_number" in x][0]
        
        elif (type == "gencode"):
            self.category = [x.split('"')[1] for x in ids if "gene_type" in x][0]
            if self.feature_type == "exon":
              self.exon_number = [int(x.split()[1]) for x in ids if "exon_number" in x][0]
              
        if not hasattr(self, "exon_number"):
            self.exon_number = None
        

class GTFGene:
    def __init__(self, gtf_records, nex_by_ts):
        # To do: remove redundant info contained in the gtf records
        self.records = gtf_records
        self.nex_by_ts = nex_by_ts
        self.chromosome = gtf_records[0].chromosome
        self.gene_id = gtf_records[0].gene_id


def parse_gtf(gtf_fname, gtf_type = "gencode", coding_only = True):
    if (gtf_fname.endswith(".gz")):
      f = gzip.open(gtf_fname, "rb")
    else:
      f = open(gtf_fname, "r")  
    line = "#"
    genes = dict()
    while (line.startswith("#")):
      line = f.next()
    
    current_records = []
    ts_to_nexons = dict()
    current = GTFRecord(line, type = gtf_type)
    if coding_only == True:
      get_feature = "CDS"
    else:
      get_feature = "exon"
    
    while 1:
      record = GTFRecord(line, type = gtf_type)  
     
      if (record.category == "protein_coding"):
        # If it's a new gene, process the records 
        if record.gene_id != current.gene_id and current_records != []:
          genes[current.gene_id] = GTFGene(current_records, ts_to_nexons)
          current_records = []
          ts_to_nexons = dict()
          current = record
      
        if (record.feature_type == get_feature):    
          ts_to_nexons[record.transcript_id] = record.exon_number
          current_records.append(record)  
          
      try:
        line = f.next()
      except StopIteration:
        break
    
    genes[current.gene_id] = GTFGene(current_records, ts_to_nexons)
    return(genes)


def pickle_write(out_fname, gtf_records):
    out = open(out_fname, "wb")
    cPickle.dump(gtf_records, out)
    out.close()


def pickle_load(fname):
    f = open(fname, "rb")
    gtf_records = cPickle.load(f)
    f.close()
    return(gtf_records)


def load_fasta(fasta, separate_chrs = True, chromosome = None):
    """
    If separate_chrs is True, fasta should be the directory name, containing
    fasta files for each chromosome, named e.g. "chrX"
    If separate_chrs is False, fasta is the name of the single fasta file
    """
    
    if (separate_chrs):
        
        try:
            fasta = Fasta(os.path.join(fasta, "%s.fa" % chromosome))
        except:
            fasta = Fasta(os.path.join(fasta, "%s.fasta" % chromosome))
        return(fasta)
        
    result = Fasta(fasta)
    return(result)


def group_ranges(ranges):
    result = []
    for k, v in groupby(enumerate(ranges), lambda (i,x): i - x):
        temp = map(itemgetter(1), v)
        result.append((temp[0], temp[-1]))  
    return([r for r in result if r[1] - r[0] >= 30])
 
 
def get_exon_by_loc(exons, ts_to_nexons, number_by_coding = True,
                    skip_last = True):
    """Returns a dictionary of genomic locations with sets of
    exons covering this location in the form (exon_num, total_num, transcript_num)"""
    
    exon_locs = defaultdict(list)
    def add_ranges(locs, exon_n, nexons, transcript):
        for loc in locs:
            exon_locs[loc].append((exon_n, nexons, transcript))
    # If exons should be numbered by coding status, renumber
    tids = [e.transcript_id for e in exons]
    # Assume: only coding exons in the gtf
    ts_to_nexons = dict((tid, tids.count(tid)) for tid in set(tids))
    ntrs = 1
    n_cd_exons = 0
    total_cd_exons = defaultdict(int)
    current_transcript = exons[0].transcript_id
    
    # Count coding exons per transcript, optionally remove the last coding exon
    for exon in exons:
        if exon.transcript_id == current_transcript:
          n_cd_exons += 1
        else:
            total_cd_exons[current_transcript] = n_cd_exons
            current_transcript = exon.transcript_id
            ntrs += 1
            n_cd_exons = 1
        nexons = ts_to_nexons[exon.transcript_id]   
        # Relying on gtf order where exons listed from first to last
        ex_num = exon.exon_number
        if number_by_coding:
          ex_num = n_cd_exons
        if skip_last:
          if ex_num < nexons or nexons == 1:
            add_ranges(range(exon.start, exon.end +1), ex_num, nexons, ntrs)
        else:
          add_ranges(range(exon.start, exon.end +1), ex_num, nexons, ntrs)
        
    return(exon_locs)


def get_central_exon_locs(exon_locs, max_first_pct = 0.25, select = 3):
    keep = []
    combs = set(tuple(v) for v in exon_locs.values())
    pct_central = []
    for comb in combs:
        first_or_last = 0
        for (ex, nex, tns) in comb: 
            if ex == 1 or ex == nex:    
                first_or_last += 1
        pct = first_or_last / float(len(comb))
        pct_central.append(pct)
        if pct <= max_first_pct:
            keep.append(comb)
    
    # Here dealing with genes where there are not n suitable exons
    if (len(keep) < select):
       temp = sorted(range(len(pct_central)), key = lambda(i): pct_central[i])
       cutoff = pct_central[temp[min(select, len(temp)) -1]]
       keep = []
       for comb, pct in zip(combs, pct_central):
           if pct <= cutoff:
               keep.append(comb)
    return(sorted([k for (k, v) in exon_locs.items() if tuple(v) in keep]))


def get_exon_regions(exon_locs, max_first_pct = 0.25):
    central_exons = get_central_exon_locs(exon_locs, max_first_pct)
    exon_ranges = group_ranges(central_exons)
    return(exon_ranges)
    
    
def get_all_guides(dnaseq, pattern):
    seq_offset = len(dnaseq) - 27
    fwd_guides = [[y.group(1), y.start(), "+"] for y in re.finditer(pattern, str(dnaseq))]
    # Record position with respect to the forward strand             
    rev_guides = [[y.group(1), seq_offset - y.start(), "-"] for y in 
                  re.finditer(pattern, str(dnaseq.reverse.complement))]
    return(fwd_guides + rev_guides)


def guides_from_ranges(exon_ranges, fasta, gid, gchr, doench_min, select):
    all_guides = []
    ok_guides = []
    pattern = re.compile('(?=([ACTG]{25}GG[ACTG]{3}))') 
    for rnge in exon_ranges:
        dnaseq = fasta[gchr][rnge[0]:rnge[1]] 
        guides = [[gid] + x for x in get_all_guides(dnaseq, pattern)]
        guides = [g + [round(calcDoenchScore(g[1]), 3)] for g in guides]
        # Truncate guides to 20bp, adjust start to genome
        guides = [[g[0], g[1][4:24], rnge[0] + g[2] + 4] + g[3:] if g[3] == "+" \
               else [g[0], g[1][4:24], rnge[0] + g[2] + 3] + g[3:] \
               for g in guides]    
        all_guides.append(guides)
        guides = [g for g in guides if g[4] >= doench_min]
        ok_guides.append(guides)
    temp = [x for x in ok_guides if len(x) > 0]
    if (len(temp) < select and len(temp) < len(exon_ranges)):
        to_add = []
        for (gd_set, original) in zip(all_guides, ok_guides):
            if len(original) == 0:
                to_add += sorted(gd_set, key = itemgetter(4), reverse = True)[:1]   
        n_to_add = select - len(temp)
        to_add = sorted(to_add, key = itemgetter(4), reverse = True)[0:n_to_add]
        ok_guides = temp + [[g] for g in to_add]    
    return(ok_guides)


def get_guide_set(exons, exon_locs, fasta, max_first_pct = 0.25, 
                  doench_min = 0.7, select = 3, redo_score = 0.5):
    """If there are not enough good scoring guides, return the 
    best scoring guides """
    
    exon_ranges = get_exon_regions(exon_locs)
    gchr = exons[0].chromosome
    gid = exons[0].gene_id
    ok_guides = guides_from_ranges(exon_ranges, fasta, gid, gchr, doench_min, select)
    
    # If all the guides score below redo score, retry with first exons
    if (len(ok_guides)==0):
      min_score = 0
    else:
      min_score = min([item[4] for sublist in ok_guides for item in sublist])
    
    if (min_score < redo_score):
      new_ranges = get_exon_regions(exon_locs, max_first_pct = 1)
      new_guides = guides_from_ranges(new_ranges, fasta, gid, gchr,
                                      doench_min, select)
      return(new_guides)
       
    return(ok_guides)


def select_guides(exon_locs, guides_by_range, select = 3, \
                  single_exon = 3):
    combs = list(set(tuple(v) for v in exon_locs.values()))
    combs = dict(zip(combs, [len(c) for c in combs]))
    max_shared = max(combs.values()) 
    # Record the maximum Doench score for the gene
    doench = list(chain(*[map(itemgetter(4),x) for x in guides_by_range]))
    if (len(doench) == 0):
      max_doench = 0
    else:
      max_doench = max(doench)
    
    scores = []
    select_per_exon = 1
    if len(guides_by_range) == 1:
      select_per_exon = single_exon
    # Get the best guide per block (or multiple if it's a single exon)
    gd_by_block = []
    for gd_set in guides_by_range:
        set_scores = []
        for gd in gd_set:
            ex_cb = set(tuple(exon_locs[i]) for i in range(gd[2], gd[2] + 20))
            # Coverage is the maximum coverage of the guide
            cov = max([combs[e] for e in ex_cb])
            # Exon combination is every exon combination crossed
            temp = list(set(chain(*ex_cb)))
            tag = ','.join("%s/%s" % (x,y) for (x,y,z) in temp)
            locs = list(chain(*[[(x/float(y) <= y/2.0) for (x,y,z) in exs] \
                       for exs in ex_cb]))       
            first_half = sum(locs)/float(len(locs))
            set_scores.append([cov, first_half, tag, max_doench, max_shared])
        gd_set = [gd + ss for (gd, ss) in zip(gd_set, set_scores)]
        if (len(set_scores) > 1):
            # If there is a difference in coverage, select by coverage
            # Otherwise select by Doench score
            temp = sorted(set_scores, reverse = True)
            min_cv = temp[min(len(temp) -1 , select_per_exon-1)]
            gd_set = [g for (g,s) in zip(gd_set, set_scores) if s >= min_cv]
            # Warn if not two guides for a single exon
            if len(gd_set) > select_per_exon:
                gd_set = sorted(gd_set, key = itemgetter(4), reverse = True)
        if (select_per_exon) > 1:
            gd_by_block.append(gd_set[0:select_per_exon])
        else:
            gd_by_block += gd_set[0:select_per_exon]
    if select_per_exon == 1:    
        gd_by_block =  sorted(gd_by_block, key = itemgetter(5,6,4), reverse = True)
        gds = sorted(gd_by_block[0:select], key = itemgetter(2))
        gds = [g[0:5] + g[7:] for g in gds] 
    else:
        gds = [g[0:5] + g[7:] for g in gd_by_block[0][0:select_per_exon]]
    return(gds)


def read_gene_ids(fname):
   return([line.strip() for line in open(fname, "r")])


def main(args):
    # If a genes dict is not provided or the file doesn't exist, 
    # create it from gtf
    if not args.gtf_dict_f or not os.path.exists(args.gtf_dict_f):
        # No precompiled dictionary supplied
        if not args.gtf_f:
            print("Must supply either a pre-built gene dictionary or a gtf file")
            sys.exit()       
      
        print("Generating gene dictionary, will take 5-10 minutes")
        gtf_records = parse_gtf(args.gtf_f, gtf_type = args.gtf_type,
             coding_only = args.cds) 
    
        # If an empty filename is supplied, save the dictionary
        if args.gtf_dict_f:
            pickle_write(args.gtf_dict_f, gtf_records)
    else:
        # Precompiled dictionary supplied
        gtf_records = pickle_load(args.gtf_dict_f)

    if not args.gene_ids:
        return()
        
    if not args.fasta:
        print("Must provide a genome with --fasta option to look up guide seqs")
        sys.exit()
    
    if (os.path.isdir(args.fasta)):
        separate_chrs = True
    else:
        separate_chrs = False

    out = open(args.results, "w")
    out.write("\t".join(["GeneId", "Guide", "GenomicStart", "Strand", 
              "DoenchScore", "Exons", "MaxDoench", 
              "MaxCoverage", "Chromosome"]) + "\n")     
 
    check = open("check_manually.txt", "w")
    check.write("\t".join(["GeneId", "Guide", "GenomicStart", "Strand", 
              "DoenchScore", "Exons", "MaxDoench", 
              "MaxCoverage", "Chromosome"]) + "\n")     

    gene_ids = read_gene_ids(args.gene_ids)
    missing = [g for g in gene_ids if not g in gtf_records.keys()]
    print("IDs not found: " + "\t".join(missing))
    gene_ids = [g for g in gene_ids if not g in missing]
    genes = [gtf_records[gid] for gid in gene_ids]
    genes = sorted(genes, key = lambda x:x.records[0].chromosome)
    print(set(x.records[0].chromosome for x in genes))

    current_chr = genes[0].records[0].chromosome
    fasta = load_fasta(args.fasta, chromosome = current_chr, separate_chrs = separate_chrs)
    
    for i, gene in enumerate(genes):
        print(i, gene.gene_id)
        exons = gene.records
        gchr = exons[0].chromosome
        if separate_chrs and not gchr == current_chr:
            current_chr = gchr           
            fasta = load_fasta(args.fasta, chromosome = current_chr)

        exon_locs = get_exon_by_loc(exons, gene.nex_by_ts)
        gds_by_block = get_guide_set(exons, exon_locs, fasta)
        gds = select_guides(exon_locs, gds_by_block)
        expected = 3
        if (len(gds) == expected):
            out.write("\n".join(['\t'.join(["%s" %x for x in gd] + [gchr]) \
                      for gd in gds]) + "\n")
        else:
            check.write("\n".join(['\t'.join(["%s" %x for x in gd] + [gchr]) \
                      for gd in gds]) + "\n")
    
    out.close()
    check.close()    
        

if __name__ == "__main__":
    parser = argparse.ArgumentParser(description='Find guide sequences in constitutive exons')
    
    parser.add_argument('--genes', dest='gene_ids', default="",
                        help='Space separated list of gene ids')
    
    parser.add_argument('--fasta', dest='fasta',
                        default=None,help='Either the filename for the genome in fasta \
                        format, or if the genome is split by chromosomes, the directory\
                        containing the individual fasta files.')
    
    parser.add_argument('--genes_dict', dest='gtf_dict_f', default=None, help='')
                                            
    parser.add_argument('--gtf', dest='gtf_f', default=None,help='')     
                        
    parser.add_argument('--coding', dest='cds', default=True,
                        help='Only store coding regions (default: True)')
    
    parser.add_argument('--gtf_type', dest='gtf_type', default = "ensembl",
                        help='One of "ensembl" or "gencode", default "ensembl"')

    parser.add_argument('--results', dest='results', default = None,
                        help='filename for writing results')
    
    parser.add_argument('--regions_per_gene', dest='select', default = 100,
                        help='how many different regions should be selected for each gene')

    parser.add_argument('--guides_per_region', dest='gd_per_reg', default = 5,
                        help='how many different guides should be selected for each region')
                        
    parser.add_argument('--cutoff', dest='cutoff', default = 0.5,
                        help='Select the top n% of guides according to their region score')

    args = parser.parse_args()
    main(args)
        
        
# #___________________
# python find_constitutive_exons.py
# --genes_dict gtf_dicts/GRCh38_78_cds.cpickle
# --results kinases_cds.txt
# --fasta GRCH38/Homo_sapiens.GRCh38.dna.toplevel.fa --genes kinases.txt
