# Supplementary material for: Large‐scale image‐based profiling of single‐cell phenotypes in arrayed CRISPR‐Cas9 gene perturbation screens
Source: Mol Syst Biol. 2018 Jan 23;14(1):e8064. doi: 10.15252/msb.20178064 (PMC5787707; doi:10.15252/msb.20178064)
Supplement: Supplementary file 12 — Code EV1 [file MSB-14-e8064-s012.zip › gRNAdesign/README.txt]

Selection of gRNA sequences for arrayed CRISPR-Cas9 screening libraries.


The following script was used to select gRNA sequences as descibed in 
De Groot et al. 'Large-scale image-based profiling of single-cell phenotypes 
in arrayed CRISPR-Cas9 gene perturbation screens.' The script requires a text
file containing ENSEMBL geneIDs and selects gRNA in separate exons with high 
Doench scores as descibed in Doench et al. 'Rational design of highly active 
sgRNAs for CRISPR-Cas9–mediated gene inactivation.' (2014) Nat. Biotechnol. 
32: 1262–1267. 


Installation:
- The command line script requires python 2.7
- Create a project folder and unzip the gRNAselection.zip file.
- Download human genome sequence from ENSEMBL: ftp://ftp.ensembl.org/pub/release-87/fasta/homo_sapiens/dna/Homo_sapiens.GRCh38.dna.toplevel.fa.gz
- Download the human gene structure information from ENSEMBL: ftp://ftp.ensembl.org/pub/release-90/gtf/homo_sapiens/Homo_sapiens.GRCh38.90.gtf.gz
- unzip the files: gunzip Homo_sapiens.GRCh38.90.gtf.gz
- unzip the files: gunzip Homo_sapiens.GRCh38.dna.toplevel.fa.gz
- Upgrade pip: pip install --upgrade pip
- Install virtualenv: pip install virtualenv
- Create virtual environment: virtualenv venv
- Activate virtual environment: source venv/bin/activate
- Install dependencies: pip install -r requirements.txt


Usage:
- the script requires the following arguments:
		-- fasta, the genome in fasta format (Homo_sapiens.GRCh38.dna.toplevel.fa)
		-- gtf, (Homo_sapiens.GRCh38.90.gtf)
		-- genes, a .txt file of ENSEMBL geneIDs (genelist1.txt)
		-- results, the name of the resultsfile (resultsGeneList1.txt)

- example:
	python find_constitutive_exons.py  --fasta Homo_sapiens.GRCh38.dna.toplevel.fa --gtf Homo_sapiens.GRCh38.90.gtf --genes genelist1.txt --results resultsGeneList1.txt

Contact:
- Reinoud de Groot (reinoud.degroot@imls.uzh.ch)
- Helen Lindsay (helen.lindsay@uzh.ch>)
- Lucas Pelkmans (lucas.pelkmans@imls.uzh.ch)
