# Supplementary material for: Large‐scale image‐based profiling of single‐cell phenotypes in arrayed CRISPR‐Cas9 gene perturbation screens
Source: Mol Syst Biol. 2018 Jan 23;14(1):e8064. doi: 10.15252/msb.20178064 (PMC5787707; doi:10.15252/msb.20178064)
Supplement: Supplementary file 12 — Code EV1 [file MSB-14-e8064-s012.zip › gRNAdesign/requirements.txt]

biopython==1.70
numpy==1.13.3
pyfaidx==0.5.1
six==1.11.0
